# Supplementary material for: ZYG11A serves as an oncogene in non-small cell lung cancer and influences CCNE1 expression
Source: Oncotarget. 2016 Jan 12;7(7):8029–42. doi: 10.18632/oncotarget.6904 (PMC4884973; doi:10.18632/oncotarget.6904)
Supplement: Supplementary file 2 [file oncotarget-07-8029-s002.xlsx]

## Sheet: LUAD
Gene	Flod change
C11orf86	19.5955
PITX2	13.1717
HOXC13	13.0326
DMBX1	12.9401
KISS1R	10.7341
DLL3	9.33953
LOC100131726	8.75445
CXorf61	8.08194
DUSP13	7.93922
HAVCR1	7.01031
IL1F5	6.81287
BRDT	6.50317
CST1	6.24879
PRAME	5.8247
SLCO1B3	5.73368
BARX1	5.62485
VIL1	5.6194
ZYG11A	5.58905
TFF1	5.57693

## Sheet: LUNG
Gene	Flod change
HOXD11	23.3259
HOXD13	22.981
PGLYRP3	22.0818
HOXC13	19.1099
HOXC11	18.6042
CST4	17.6748
AKR1B15	16.6741
MAGEA9B	15.4947
PITX2	14.2742
ZIC5	13.8213
DMBX1	12.0836
TERT	11.5803
C12orf56	11.5012
HOXB13	10.8354
RAET1L	10.279
GABRA3	10.114
KRT75	10.001
MAGEA3	9.89069
DLX6	9.85344
LOC100131726	9.44074
DLL3	9.43093
TMPRSS11A	8.48955
LHX2	8.26196
IL1F9	8.20782
MAGEA6	8.06376
C10orf99	8.02601
BARX1	7.90954
SPERT	7.66762
FAM83C	7.55428
C12orf36	7.29482
PADI3	7.24392
IL1F5	7.05262
KISS1R	6.75907
MAGEA2	6.69063
NETO1	6.41664
FAM131C	6.26575
GAL	6.12953
USH1G	6.11179
ZIC2	6.09337
TMPRSS11D	6.08585
ZYG11A	5.88083
PLAC1	5.70157
NMU	5.68345
POU4F1	5.66679
RDM1	5.59555
HOXC10	5.55188

## Sheet: LUSC
Gene	Flod change
KRTAP4-1	98.2016
SLC1A6	39.2517
PRDM13	36.0209
C3orf72	31.2533
HOXD13	30.5394
HOXA13	30.3674
TMPRSS11F	29.2877
HOXD11	26.154
MGC4473	26.0665
MAGEA10	25.9717
HOXC13	25.3951
PGLYRP3	22.1105
HOXC11	21.9409
KRT77	21.1517
KRT31	21.0038
IRX4	20.7053
MAGEA11	20.5074
AKR1B15	19.7485
HTR2C	19.1178
SYT14	19.1027
CST4	18.805
MAGEA9B	18.5646
KRT74	16.9856
SOHLH1	16.7491
DLX6AS	16.4487
GABRQ	16.0025
ZIC5	15.9194
DLX6	15.7685
PITX2	15.6137
C12orf56	15.55
HOXB13	15.3496
FETUB	15.1601
FOXL2	14.6864
RAET1L	14.0207
FADS6	13.9279
ADAMTS20	13.6801
LCE3D	13.4466
DLX2	12.925
HOXA11AS	12.6514
GABRA3	12.6468
UGT1A7	12.5861
BARX1	12.1992
MAGEB2	11.8329
FOXD3	11.7112
GABRR1	11.6078
DLX1	11.2861
S100A7A	11.2222
MAGEA3	11.1571
TERT	10.8977
LOC100131726	10.8757
KRT75	10.5385
EMX1	10.5093
MAGEA1	10.3952
C5orf46	10.2762
EN1	10.1122
NKX2-5	10.042
CRCT1	9.86185
C10orf99	9.63851
DLL3	9.46838
LHX2	9.42205
HOXA11	9.08355
MAGEA6	8.98612
SPERT	8.95152
IL1F9	8.82465
AMTN	8.74638
POU6F2	8.65609
TMPRSS11A	8.61776
USH1G	8.44691
FAM83C	8.44489
IGFL1	8.30831
PADI3	8.14773
RPTN	8.14345
MAGEA2	8.07267
C6orf15	7.68964
C12orf36	7.65135
FAM131C	7.6496
SLC9A4	7.53541
BCL2L10	7.44635
HOXC10	7.18694
NR0B1	7.08238
GAL	7.079
KRT78	7.0764
IL1F5	7.03342
DMRTA2	6.94656
HEPHL1	6.93014
PRB3	6.82233
LASS3	6.81172
STXBP5L	6.74006
TGM5	6.72212
TMPRSS11D	6.68703
ZIC2	6.66904
A2ML1	6.66477
CNGB3	6.58662
NPBWR1	6.5376
EN2	6.47272
NMU	6.4032
UGT1A1	6.31532
ZYG11A	6.23598
MAGEA12	6.0234
UGT1A10	6.01823
HOXB9	6.00084
NETO1	5.94171
ISM2	5.90626
RDM1	5.89647
PLAC1	5.8225
PADI1	5.73612
KC6	5.72384
SLC6A11	5.69003
RAB3B	5.51133

## Sheet: Intersection
Gene	Flod change
	LUAD	LUNG	LUSC
PITX2	13.1717	14.2742	15.6137
HOXC13	13.0326	19.1099	25.3951
DLL3	9.33953	9.43093	9.46838
LOC100131726	8.75445	9.44074	10.8757
IL1F5	6.81287	7.05262	7.03342
BARX1	5.62485	7.90954	12.1992
ZYG11A	5.58905	5.88083	6.23598
