# Supplementary material for: ZYG11A serves as an oncogene in non-small cell lung cancer and influences CCNE1 expression
Source: Oncotarget. 2016 Jan 12;7(7):8029–42. doi: 10.18632/oncotarget.6904 (PMC4884973; doi:10.18632/oncotarget.6904)
Supplement: Supplementary file 3 [file oncotarget-07-8029-s003.xlsx]

## Sheet: coexpression_ZYG11A_RNA seq
Gene Symbol	Pearson Score	Spearman Score
A1BG	0.15	0.2
A2M	-0.18	-0.13
SRXN1	0.01	0.03
NAT1	0.07	0.06
ZNF735	0.07	0.17
NAT2	0.14	0.19
KRT72	-0.02	0
SERPINA3	-0.13	-0.31
AADAC	-0.17	-0.22
RPL10L	0.03	0.04
AAMP	0.01	0.02
AANAT	0.01	0.03
TRPM6	-0.08	-0.19
LINC00261	-0.13	-0.29
AARS	0.06	0.15
ABCA1	0.04	0.05
ZSWIM3	-0.01	0.06
ABAT	-0.01	-0.02
NEURL2	0.09	0.09
ABCA3	-0.12	-0.18
ABCA2	-0.11	-0.11
ABCF1	0.24	0.23
ABCB7	-0.01	-0.07
ABL1	0.03	-0.04
ABCA4	0.13	0.21
ABL2	0.13	0.12
ROMO1	0.02	0.1
AOC1	-0.23	-0.26
ABR	-0.14	-0.1
ABO	-0.14	-0.21
ACACA	0.03	0.08
ACAA1	-0.23	-0.29
ACADM	-0.02	-0.1
ACADS	-0.1	-0.12
ACACB	0.01	-0.13
ACADL	-0.17	-0.25
ACAT1	-0.1	-0.14
ACAT2	0.11	0.1
ACADSB	-0.17	-0.26
ACADVL	-0.23	-0.22
NANP	0.21	0.22
ACHE	0.02	0.02
ASIC2	0.07	-0.19
BANF2	0.19	-0.08
ASIC1	-0.06	-0.06
ACLY	0.25	0.28
PPIAL4E	-0.08	-0.04
WFDC10A	0.02	0.08
ACOX1	-0.03	-0.11
ISM1	-0.1	-0.1
ACO2	0.02	-0.02
ACR	0.17	0.08
ACO1	0.04	0.04
ACPP	-0.01	-0.05
ACP5	-0.09	0.01
ACP2	-0.06	0.03
SCP2D1	0	0.03
ACP1	0.12	0.07
ACTA2	-0.11	0
ACTA1	-0.02	0.05
ACRV1	0.02	0.19
DEFB127	0	0
ACTB	0.05	0.21
C20ORF173	-0.1	-0.06
ACTC1	-0.05	0.01
LINC00028	0	0.09
ACTG1	-0.02	0.08
FAM65C	0.06	0.24
ACTG2	-0.11	-0.01
WFDC6	-0.08	-0.08
ACTN1	-0.04	0.06
ACTL6A	0.21	0.27
SREK1	-0.11	-0.22
RBBP8NL	-0.02	-0.04
ACTN4	0	0.03
CNBD2	0.05	0.19
ACVR2B	0.39	0.06
DEFB129	-0.05	-0.11
ACVR2A	-0.05	-0.15
CST11	0.1	0.14
ACY1	-0.09	-0.19
ZNF280B	0.49	0.33
ACVRL1	-0.16	-0.06
ACTN3	0.05	-0.02
SIRPA	-0.12	-0.03
ACTN2	-0.1	-0.1
ACVR1B	-0.04	-0.03
ACVR1	-0.04	0.04
PABPC5	-0.21	-0.2
ADAM10	0.03	0.03
ADAR	0.14	0.18
ADA	0.05	0.13
ADAM8	-0.08	0.02
ACYP2	-0.24	-0.28
ACYP1	0.05	-0.02
ADCY5	-0.01	0.03
ADCY2	-0.11	-0.22
ADCY3	0.13	0.2
R3HDML	-0.12	-0.13
ADCY1	-0.04	-0.04
ADARB1	-0.08	-0.07
ADARB2	-0.07	-0.1
STK35	0.16	0.03
ADD2	0.01	-0.08
ADD1	-0.16	-0.15
ADCYAP1R1	-0.12	-0.11
ADCYAP1	0	-0.03
ADCY9	0	0.02
ADCY8	0.02	0
ADCY7	-0.16	-0.1
ADCY6	-0.05	-0.13
ADH4	-0.02	-0.07
ADH1C	-0.05	-0.16
ADH1B	-0.19	-0.18
ADH1A	-0.18	-0.15
PLIN2	0.09	0.23
ADD3	0.13	0.02
ADORA2B	0.03	0.01
ADPRH	-0.04	0.08
ADORA3	-0.1	-0.06
PARP4	-0.23	-0.26
PARP1	0.18	0.2
ADH5	-0.01	-0.09
ADH7	-0.06	-0.13
ADH6	-0.03	0.01
ADM	-0.02	0.15
ADK	0.1	0.11
ADORA2A	0.04	-0.02
ADORA1	-0.04	-0.01
ADRA2C	-0.12	-0.21
ADRB1	0.1	0.08
ADRB2	-0.22	-0.19
ADRB3	-0.08	-0.2
ADRBK1	0.08	0.13
ADRBK2	-0.07	-0.05
ADSL	0.16	0.13
DCANP1	0.02	0.04
ADSS	0.21	0.08
ADRA1D	-0.08	-0.16
ADRA1B	-0.03	-0.05
ADRA1A	-0.02	-0.09
ADRA2A	-0.05	-0.19
ADRA2B	0.04	0.04
TMEM229A	-0.1	-0.12
AGA	-0.14	-0.11
AFP	0.02	-0.07
AFM	0.08	0.02
AFG3L1P	-0.03	0
AP2B1	0.09	0.08
AP1B1	-0.01	0.07
AP2A2	-0.04	-0.08
AP2A1	0.08	0.13
CRISP1	0.05	0.14
AES	-0.24	-0.27
AEBP1	-0.08	0.02
AP1G1	-0.15	-0.12
AGTR2	-0.07	-0.06
FAM166B	-0.09	-0.09
APLNR	-0.15	-0.08
AGTR1	-0.07	-0.07
NR0B1	0.01	-0.01
AHCY	-0.02	0.02
AGXT	0.01	0.08
AGL	0.17	0.16
ACAN	-0.12	0.02
AGER	-0.07	-0.06
JAG1	-0.08	-0.2
AGT	0.06	0.17
AGRP	-0.13	-0.16
AK4	-0.01	0.1
AK2	0.03	0.05
AKT1	-0.14	-0.11
AK1	-0.13	-0.16
AIM1	0.06	0.11
AHSG	-0.04	0.12
AHR	0.14	0.13
AIF1	-0.09	-0.02
ALDH1A3	-0.02	0.06
ALDH3B1	-0.1	-0.06
ALDH3B2	0.03	0.03
ALDH9A1	-0.14	-0.22
ALDH1A1	-0.07	-0.15
ALDH2	-0.25	-0.3
ALDH3A1	-0.13	-0.3
ALDH1B1	0.1	0.2
ALAS2	-0.09	-0.04
ALB	0.07	0.05
ALCAM	-0.06	-0.09
ABCD1	0.12	0.25
AKT2	0.1	0.2
ALAD	-0.13	-0.24
ALAS1	-0.1	-0.04
ALOX12	-0.01	-0.15
ALK	-0.05	-0.04
AKR1B1	0.06	-0.01
ALDOC	0.04	0.08
ALDOB	-0.09	-0.23
ALDOA	0.02	0.06
ABCD2	-0.06	-0.02
ALDH3A2	-0.27	-0.3
ALPP	-0.11	-0.04
ALPPL2	-0.04	-0.02
ALPI	-0.02	-0.04
ALPL	-0.11	-0.22
ALOX15	0	-0.04
ALOX15B	-0.12	-0.08
ALOX12P2	-0.14	-0.15
ALOX12B	0.04	-0.12
ALOX5	-0.13	-0.12
ALOX5AP	-0.06	-0.03
AMT	-0.04	-0.1
BIN1	0.05	0.13
AMPH	-0.11	-0.09
AMPD3	-0.03	0
AMY2A	0.04	0.03
AMY1A	0.04	0.07
ANG	-0.19	-0.32
AMY2B	-0.03	-0.02
ANK2	-0.15	-0.08
ANK1	-0.11	-0.26
ANGPT2	-0.09	0.04
ANGPT1	-0.18	-0.19
AMBN	0.42	0.03
AMBP	-0.09	-0.16
ALX3	0.2	0.14
AMD1	0.01	0.04
AMELY	0.03	-0.07
AMFR	-0.05	0.09
AMELX	-0.06	-0.08
AMPD1	-0.12	-0.11
AMPD2	0.1	0.14
AMH	-0.03	0.01
AMHR2	0.19	0.12
ANXA2P3	-0.11	-0.1
ANXA2P2	-0.17	-0.19
ANXA4	-0.13	-0.15
ANXA3	-0.11	-0.13
ANXA6	-0.12	-0.04
ANXA5	-0.13	-0.11
ANXA11	-0.1	-0.07
ANXA7	0.07	0.04
AOAH	0.01	0.06
ANXA13	-0.11	0
AOC2	0.06	0.08
APAF1	0.18	0.16
AOX1	-0.09	-0.05
APOF	-0.02	0.04
NUDT2	0	0.02
ANK3	-0.04	-0.03
ANPEP	-0.03	0.05
SLC25A4	-0.11	-0.18
SLC25A5	-0.04	-0.07
SLC25A6	-0.24	-0.26
ANXA1	0.1	0.05
ANXA2	-0.17	-0.17
ANXA2P1	-0.13	-0.16
AQP8	0.04	0.18
APOC1P1	-0.03	0.02
APOC1	0	0.07
APOBEC1	-0.1	0.04
APOB	0.02	-0.1
APOA4	0.05	0.19
APOA2	0.01	0.17
APP	0.07	0.1
APOH	0.03	0.15
APOE	0.06	0.14
APOD	-0.11	-0.02
APOC4	-0.05	0.03
APOC3	0.08	0.03
APOC2	-0.06	0.02
AIRE	-0.03	0.01
APEH	-0.05	-0.15
APC	-0.2	-0.25
APCS	-0.04	0.06
APBB1	0.02	0.03
APBB2	0.08	-0.08
APBA1	0.14	0.15
APBA2	0.17	0.18
APLP2	0	-0.02
APOA1	-0.04	-0.13
BIRC5	0.28	0.39
APLP1	0.08	0.19
BIRC3	-0.01	0.05
XIAP	-0.12	-0.11
APEX1	0.04	0.03
BIRC2	0.14	0.09
TRIM23	-0.08	-0.07
ARCN1	0.15	0.07
HOTAIR	0	0.16
ARF1	-0.06	0
AREG	0.15	0.13
ARAF	-0.23	-0.21
ABCC6	-0.24	-0.22
ARF5	0.08	0.13
ARG1	0.03	-0.04
ARF6	-0.04	-0.04
ARF3	-0.03	0.03
ARL4D	0.11	0.12
ARF4	0.04	0
FASLG	0.02	0.03
SHROOM2	-0.07	-0.07
AQP1	-0.02	-0.1
AQP2	-0.16	-0.29
APRT	-0.08	-0.02
KLK3	0	0
FAS	-0.03	0
AQP7	-0.11	-0.07
AQP9	-0.08	0.05
AR	-0.1	-0.23
AQP3	-0.05	-0.06
AQP4	-0.07	-0.1
AQP5	-0.16	-0.31
AQP6	-0.07	-0.19
ARSA	-0.15	-0.12
ARSB	-0.08	0.01
ARRB1	-0.04	-0.06
ARRB2	-0.04	0.01
ARSD	-0.22	-0.22
ARSE	-0.11	-0.15
STS	-0.11	-0.13
ARL2	0.02	0.11
ARL3	0.08	0.14
ARL1	-0.01	0
PHOX2A	0.12	0.18
ARNTL	-0.06	-0.06
ARR3	-0.04	0.04
ARNT	0.07	0.08
ARHGAP6	-0.2	-0.15
ARHGAP5	0.1	0.02
ARHGAP4	0.06	0.16
ARHGAP1	-0.22	-0.2
RHOH	-0.13	-0.04
ARHGDIG	0.28	0.08
ARHGDIB	-0.12	-0.03
ARHGDIA	-0.06	0.03
RHOA	-0.06	-0.06
ARG2	0.04	0.06
RHOG	-0.14	0.04
RND3	0.04	0.13
RHOC	-0.01	0.09
RHOB	-0.2	-0.19
ASNS	0.03	0.29
ASPA	-0.15	-0.17
ASPH	0.1	0.03
ASS1	0.01	-0.06
ASGR1	0	0.06
ASGR2	0	0.07
ASIP	0.04	0.06
ASL	-0.03	0.02
ASMT	0.21	0.12
ASNA1	-0.02	0
ASAH1	-0.26	-0.28
ASCL1	-0.13	-0.02
ASCL2	0.12	0.12
ART1	0.23	-0.12
ARSF	-0.04	0.03
ART3	-0.02	0.21
ARVCF	0.06	0.01
ART4	-0.2	-0.24
ATP1A3	0.01	0.13
ATP12A	0.02	0.08
ATP1A1	-0.23	-0.32
ATP1A2	-0.09	-0.12
ATOH1	-0.07	-0.07
ATOX1	-0.08	0
ATM	0.06	-0.09
RERE	0.15	0.1
ATIC	0.21	0.17
ATF4	-0.08	-0.1
ATF1	0.01	-0.03
ATF3	-0.11	-0.08
ZFHX3	-0.09	-0.1
SERPINC1	-0.09	-0.08
ASTN1	0.12	-0.07
ATP5C1	0.02	0.03
ATP5B	0.04	0.04
ALDH7A1	-0.2	-0.23
ATP4B	-0.05	-0.08
ATP5A1	-0.12	-0.18
ATP2B4	-0.18	-0.15
ATP2B3	0.06	0.02
ATP4A	-0.02	-0.02
ATP2A3	-0.13	-0.08
ATP2A2	0.07	0.1
ATP2B2	-0.1	-0.09
ATP2B1	0.07	-0.07
ATP2A1	0.14	0.09
FXYD2	-0.06	-0.06
ATP1B1	-0.22	-0.26
ATP1A4	-0.02	0.03
ATP1B3	0.2	0.19
ATP1B2	-0.1	-0.16
AUP1	0.08	0.12
AVP	0.12	0.12
AUH	-0.01	-0.35
ATRX	-0.11	-0.16
KIF1A	0.19	0.14
ATR	0.24	0.12
AXL	0.03	0.09
AVPR2	-0.05	-0.1
AVPR1A	0.08	0.08
AVPR1B	-0.12	-0.05
B2M	-0.14	-0.07
AZU1	-0.04	-0.15
AZGP1	0	-0.08
BAI1	-0.1	-0.09
BAGE	0.04	0.11
BAG1	-0.14	-0.29
BAD	-0.04	-0.01
BACH1	0.21	0.2
BAAT	0.08	0.02
ATP5G1	-0.01	-0.04
ATP5G2	-0.09	-0.12
ATP5G3	-0.01	0.03
MYT1L-AS1	-0.01	0.02
ATP5D	-0.07	-0.07
ATP5E	-0.07	0
ATP5F1	0.01	-0.01
ATP6V1B1	-0.09	-0.05
ATP6V1B2	-0.23	-0.19
TCP10L	0.07	0.06
ATP6V0C	-0.09	-0.01
ATP5I	-0.04	-0.03
ATP5J	0.09	0.06
ATP6V1A	0.12	0.07
ATP6V0B	0.11	0.12
ATP6V0A1	-0.09	-0.1
ATP6V1G2	0.01	0
ATP6V1E1	0.04	-0.02
ATP6V1C1	0.28	0.29
ATP7B	-0.04	-0.18
FAM86JP	0.12	0.15
ATP6AP1	0	0.09
ATP5O	0.06	0.01
ATP7A	-0.06	-0.09
HCN2	0.11	0.2
OPN1SW	0.03	0.15
TNFRSF17	-0.04	-0.03
BCR	0.02	-0.04
BCYRN1	-0.06	-0.04
BCS1L	0.02	0.11
BDH1	0	0
BDKRB1	-0.08	-0.09
BDNF	0.26	0.02
BDKRB2	-0.14	-0.2
BFSP1	0	0
CFB	-0.13	-0.14
BHMT	-0.05	0.08
CEACAM1	0.08	0.11
BGN	-0.11	-0.01
BGLAP	-0.03	-0.01
PRDM1	-0.13	-0.05
BIK	-0.1	-0.03
BID	0.19	0.21
BICD1	0.03	0.1
BAI2	0.06	0.17
BAI3	-0.13	-0.2
BAK1	-0.01	-0.01
NKX3-2	-0.05	0.13
BARD1	0.54	0.33
BAX	-0.12	-0.09
BBS1	-0.21	-0.26
BBS2	-0.08	-0.06
BBS4	-0.06	-0.12
BCAT1	0	0.06
BCAT2	-0.04	-0.02
BCHE	-0.04	-0.14
BCKDHA	-0.04	-0.04
CCND1	0.09	0.04
BCKDHB	0.04	0.07
BCL2A1	-0.08	-0.01
BCL2	-0.03	-0.15
BCL2L2	-0.06	-0.22
BCL2L1	0	0.03
BCL3	-0.04	0.02
BCL7A	0.08	0.04
BCL6	-0.04	-0.03
BCL9	0.13	0.19
NBEAP1	0.02	-0.16
KLF9	-0.19	-0.2
BTD	-0.22	-0.33
BTC	0	-0.13
BST2	-0.05	0.04
BST1	0.06	0.08
BSG	0.01	-0.03
MUC17	-0.11	0.01
BRS3	0.09	0.05
ASB6	0.12	0.03
ASB5	0.03	0.02
ZFP36L2	-0.14	-0.06
ZFP36L1	-0.03	0
BRDT	0.15	0.16
ASB11	-0.08	0.06
BRCA2	0.3	0.3
ASB9	-0.09	-0.08
BRAF	0.37	0.35
ASB8	-0.22	-0.11
BRCA1	0.34	0.36
ASB7	-0.09	-0.18
ZNF358	-0.09	-0.04
PISRT1	0	0
MYL6B	0.05	0.07
BUB1B	0.41	0.34
BUB1	0.45	0.4
BTN1A1	-0.06	-0.01
MYO3B	0.14	0.27
BTG1	-0.29	-0.34
BTK	-0.09	-0.02
BTF3P11	-0.05	-0.09
KLF5	-0.15	-0.29
BTF3	-0.25	-0.32
BMP5	-0.04	-0.03
BMP4	0.05	0.04
BMP7	0	-0.05
BMP6	-0.09	-0.14
BMP1	-0.1	0.01
BMI1	0.07	0.04
BMP3	-0.06	-0.02
BMP2	-0.15	-0.27
BLVRB	-0.04	-0.03
BLVRA	0.05	0.15
BNC1	0.01	-0.03
BLM	0.41	0.31
BLK	-0.05	-0.05
CXCR5	-0.04	0.06
BLMH	0.17	0.05
FOXL2	0.04	0.09
RNF113B	0.03	0
BPGM	0.03	0.09
BPHL	0.13	0.18
BPI	-0.06	-0.08
BNIP3	0.02	0.05
BNIP3L	-0.2	-0.26
BOK	-0.09	-0.11
DST	0.19	0.03
BMX	-0.17	-0.24
POLR3D	-0.08	-0.09
LOC730668	0	0.07
BNIP1	0.02	0.04
BNIP2	-0.08	0
BMP8B	0.22	0.23
BMPR1A	0.08	-0.04
BMPR1B	-0.05	0.02
BMPR2	-0.08	-0.05
DAGLA	0.04	0.05
TMEM258	-0.07	-0.03
MYRF	-0.13	-0.12
MPPED2	0.04	-0.03
GAS8-AS1	-0.02	-0.02
VPS51	-0.14	-0.14
ZNHIT2	-0.01	0.02
MRPL49	0.07	0.09
CA4	-0.08	-0.12
CA5A	-0.02	0.07
CA2	-0.09	-0.2
CA3	-0.11	-0.08
CA7	0.02	0.03
CA8	-0.07	-0.3
CA6	-0.07	-0.09
PTTG1IP	0.01	-0.01
C21ORF2	-0.07	-0.08
FMNL1	-0.01	0.02
LDLRAD4	-0.08	-0.16
MPPED1	0.03	-0.12
CA1	-0.02	-0.05
TMEM50B	0.05	-0.03
C1QB	-0.01	0.09
C1QA	-0.03	0.08
C1R	-0.21	-0.13
C1QC	-0.02	0.09
C2	-0.24	-0.27
C1S	-0.18	-0.1
C3AR1	-0.04	0.03
C3	-0.25	-0.3
BYSL	0.18	0.29
TSPO	-0.18	-0.17
C1QBP	-0.02	-0.07
ERC2-IT1	-0.02	0.04
SERPING1	-0.13	-0.01
C5AR1	-0.09	0.04
C6	-0.13	-0.23
C7	-0.15	-0.14
C8A	-0.02	-0.1
C8B	-0.03	-0.03
C8G	-0.02	-0.03
OSGIN2	0.15	0.22
C9	-0.01	0.07
C4A	-0.13	-0.17
C4BPA	-0.13	-0.24
C4BPB	-0.06	-0.13
CAPN5	-0.15	-0.23
C5	-0.09	-0.12
CANX	-0.14	-0.19
CAMP	-0.05	0.08
CAPN1	-0.07	-0.13
CAPG	-0.03	0
CAMK2D	-0.08	-0.17
CAMK2B	-0.1	-0.08
CAMLG	-0.23	-0.27
CAMK2G	0.21	0.19
SELM	0	0.08
CAPZA1	0.16	0.15
CAPS	-0.1	-0.11
CAST	-0.15	-0.12
CAPZA2	-0.01	0.07
CAPN3	-0.2	-0.21
TCEAL2	-0.07	-0.1
CAPN2	-0.12	-0.11
DEFB104A	0	0
CAPN6	-0.08	-0.31
CAPNS1	-0.03	-0.05
CALM2	0.08	0.03
CALD1	-0.15	-0.07
CALM1	-0.2	-0.23
S100A16	-0.05	-0.06
CALU	0.35	0.36
CAMK4	-0.04	-0.07
CHODL	0.24	0.15
CAMK2A	-0.05	-0.03
CALM3	-0.06	-0.09
CALML3	-0.06	0.01
CALR	0.08	0.09
CAD	0.38	0.27
SLC25A20	-0.09	-0.14
CACNG1	0.07	0.19
CACNB4	-0.15	-0.11
CACNB3	-0.15	-0.12
CALCR	0.08	0.14
CALCB	0.01	0.02
CALCA	-0.09	-0.04
S100G	0	-0.1
CALB2	0.05	0
CALB1	0	0.05
APOBEC3D	0.09	0.15
CACNA1B	0.26	0.15
CACNA1C	-0.14	-0.1
CACNA1A	0.03	0.11
CA11	0.1	0.15
CA12	-0.17	-0.17
ZGLP1	0.1	0.09
CA9	-0.16	-0.23
CACNB1	-0.02	-0.03
CACNB2	0.05	-0.09
DDR1	-0.01	-0.02
CACNA2D1	0.1	-0.05
RNF32	0.21	0.19
CACNA1F	-0.03	-0.14
CACNA1S	0.03	-0.1
CACNA1D	-0.07	-0.11
CACNA1E	0.01	0
CCIN	-0.03	0.12
CCBL1	0	-0.1
CCK	-0.11	-0.15
CCKBR	-0.04	-0.05
CCKAR	-0.06	-0.12
KRIT1	0.09	0.09
CCNB1	0.28	0.3
CCNA2	0.31	0.32
CCNC	0.03	0.08
CCND2	-0.26	-0.21
RUNX3	-0.05	0.04
CBFB	-0.15	-0.1
SERPINA6	-0.07	-0.06
CBL	0.34	0.17
CBLB	0.2	0.06
CBLN1	0.03	0
SERPINH1	0	0.16
CBR1	-0.11	-0.09
CBR3	-0.09	-0.05
CBS	0.54	0.41
CAV3	-0.1	-0.28
CAV2	-0.05	-0.01
CAV1	-0.1	-0.06
GATA5	-0.09	-0.13
CBFA2T3	-0.17	-0.14
RUNX1T1	0.05	-0.05
ACTRT2	0.05	0.04
RUNX1	0.03	0.08
RUNX2	-0.06	0.09
CASP1	-0.14	-0.09
CASP2	0.23	0.29
CAPZB	0	0.2
CARS	0.14	0.18
CASP5	0.04	0.13
SPDYA	0.13	0.1
CASP6	0.13	0.09
CASP3	-0.06	0.02
CASP4	-0.05	-0.02
CASP9	0.05	0.05
CASP10	0.1	0.13
CASP7	-0.1	-0.14
ZFP28	0.18	0.23
CASP8	-0.02	0.05
CASR	-0.17	-0.3
CAT	-0.22	-0.23
CASQ1	-0.02	0.07
NEK7	0.07	0.03
CASQ2	-0.07	-0.13
ENTPD3	-0.28	-0.38
ENTPD5	0.13	0.03
CD40	-0.09	0.05
CD40LG	-0.15	-0.19
CD38	0.14	0.05
ENTPD1	-0.14	-0.08
ENTPD2	-0.17	-0.19
ENTPD6	0.05	0.02
CD36	-0.11	-0.1
SCARB1	-0.07	-0.01
RIMS4	0.04	0.04
SCARB2	-0.01	0
CD37	-0.11	-0.05
SUN5	-0.04	-0.04
TNFSF8	-0.07	-0.03
MACROD2	-0.16	-0.29
CD33	-0.12	-0.06
SIGLEC6	-0.07	-0.03
CD34	-0.23	-0.17
DYNLL2	0	-0.04
CD80	0	0.05
CD28	-0.1	-0.04
BRI3BP	0.19	0.2
TNFRSF8	-0.02	0.05
CCM2L	-0.15	-0.15
CD86	-0.02	0.05
TLDC2	-0.08	0.08
CD27	-0.04	0
SOGA1	0.15	0.11
CD22	-0.07	-0.05
MS4A3	0	0.12
CD14	-0.06	0.04
CD9	0.14	0.12
MS4A1	-0.04	0.01
CD19	-0.03	0.04
CD8B	0.01	0.13
CTCFL	0.39	0.01
TRIM69	0.03	0.12
NOL4L	0.03	-0.01
CD7	0.14	0.17
CBLN4	-0.09	-0.01
CD8A	0.01	0.07
CD5L	-0.11	-0.07
CD6	-0.04	-0.03
CD4	-0.1	-0.04
CD5	-0.1	-0.07
MROH8	-0.16	-0.21
CD247	-0.05	-0.03
CD3E	-0.05	-0.02
CD3G	-0.03	0.01
CD2	-0.05	-0.01
CD3D	-0.05	0.01
CD1D	-0.14	-0.07
SAMD10	-0.03	-0.05
ABHD16B	-0.05	-0.01
CD1E	-0.18	-0.18
CD1C	-0.17	-0.19
CD1B	-0.13	-0.14
CD1A	-0.15	-0.19
CCT6A	0.12	0.38
SLC32A1	0.06	0.15
CCNT2	0.05	-0.07
CCNT1	0.11	0.04
BPIFA2	-0.06	-0.23
CCNH	-0.33	-0.35
CCNG2	-0.14	-0.16
C20ORF96	0	-0.06
CCNG1	-0.26	-0.38
GCNT7	0.04	0.06
CCNF	0.39	0.44
CCNE1	0.21	0.41
WFDC3	0.06	0.13
ZBTB46	-0.09	-0.08
CCND3	-0.08	-0.08
CDH18	0.06	0.23
CDK2	0.2	0.24
CDK3	0.01	-0.01
CDK4	0.05	0.16
CDK5	0.11	0.11
CDK6	0.03	0.09
CDK7	-0.1	-0.11
CDH10	-0.06	-0.07
CDH11	-0.15	-0.09
CDH12	-0.04	0.07
CDH13	-0.04	-0.06
CDH15	-0.14	-0.04
CDH16	-0.03	-0.18
CDH17	-0.05	-0.02
CDH3	0.11	0.24
CDH2	-0.13	-0.12
CDH5	-0.17	-0.12
SMCR8	0.04	-0.08
CDH4	0.04	-0.1
CDH7	0.04	0.03
CDH6	-0.12	-0.21
CDH9	0.03	0.05
SMCR5	-0.09	-0.09
CDH8	-0.12	-0.2
IFNL2	-0.02	0.08
FLJ36777	-0.16	-0.2
CDC25A	0.41	0.34
IFNL3	0.03	0.09
IFNL1	0.03	0.13
CDC25C	0.32	0.34
CDC25B	0.02	0.07
CDC34	0.25	0.29
CDC27	0.17	0.18
CDH1	0.03	0.1
CDC42	-0.03	0.05
LRBA	-0.12	-0.2
CDK11B	0.12	0.1
CDC6	0.27	0.38
LINC00515	0	-0.08
CDC20	0.43	0.47
CDC5L	0.12	0.11
2015-09-07	0.23	0.31
ADAMTS14	-0.1	-0.02
CDA	0.05	0.13
NRSN1	0.08	-0.07
CD97	-0.24	-0.28
CD151	-0.18	-0.15
CDK1	0.29	0.32
CD72	0	0.09
CD70	0.08	0.11
CD69	-0.11	-0.11
CD68	-0.1	0
CD81	-0.28	-0.25
UBE2F	0.04	0.13
CD79B	-0.06	0.02
TMEM37	-0.15	-0.2
CD79A	-0.04	0.02
CD74	-0.15	-0.11
CD53	-0.07	0
CD48	-0.06	-0.01
CD47	0.24	0.22
CD44	-0.14	-0.12
CD63	-0.22	-0.23
CD59	-0.24	-0.3
CD58	-0.11	-0.15
SSX9	-0.01	0.08
CHAD	-0.04	-0.04
RCBTB2	-0.24	-0.23
CHAT	-0.03	0
OC90	-0.01	-0.05
SSX6	0.13	0.24
SSX8	-0.07	-0.02
SSX7	0.07	0.13
CEACAM8	-0.1	-0.12
CETN4P	0.03	0.07
CEACAM4	0.02	0.02
WFDC10B	0.05	0.09
CHI3L2	-0.11	-0.09
CHI3L1	-0.14	-0.15
CHKA	0.1	0.01
CHIT1	-0.06	0.02
CHGA	0.04	0
FOXN3	-0.01	-0.02
CHGB	0	0.05
AKR1C4	-0.06	-0.05
CHD4	0.04	0.02
CHEK1	0.42	0.36
IGBP1P1	-0.08	-0.13
CHD1	-0.04	-0.1
RCC1	0.33	0.46
CHD3	-0.23	-0.26
CHD2	-0.03	-0.18
CHRNA1	-0.06	0.09
CHRNA2	0	0.01
CHRM4	0.07	0.18
CHRM5	0.07	0.14
LYST	0.08	0.09
CHRM3	0	-0.01
CHRM1	-0.08	-0.09
CHRM2	-0.12	-0.14
CHN2	-0.1	-0.13
CHML	0.04	0.1
SPIN4	0.18	0.24
CHN1	-0.09	0.01
CHKB	-0.13	-0.16
CHM	0.01	0.01
CIDEA	-0.06	-0.04
CHUK	0.12	0.08
CHRNG	-0.01	-0.01
CHRNE	0.06	0.18
CHRND	0.06	0.09
CHRNB4	0.13	0.13
CHRNB3	-0.11	-0.08
CHRNB2	0.02	-0.05
CHRNB1	0.22	0.31
CHRNA7	-0.08	-0.07
CHRNA5	-0.01	0.06
ZNF286B	0.12	0.11
CHRNA4	-0.01	-0.06
CHRNA3	0.07	-0.01
CDKN2D	0.02	0.1
CDKN3	0.22	0.35
CDO1	0.02	-0.09
CDR1	-0.02	0
CDR2	0.06	0.14
CDK8	0.02	0.03
CDK9	-0.03	-0.01
CDKN1A	-0.21	-0.21
CDKN1B	0	0.03
CDKN1C	-0.09	-0.03
CDKN2A	0.02	0.09
CDKN2B	0.06	-0.05
CDKN2C	0.23	0.25
CEACAM5	-0.06	0
CEBPB	-0.06	0.03
CEBPA	-0.04	-0.05
CEBPE	0.04	0.01
PAGE3	-0.04	0.09
CEBPD	-0.07	-0.07
CEBPG	0.08	0.27
CDSN	0.05	0
CDS1	-0.06	-0.15
RBMXL3	-0.01	-0.04
CD52	-0.11	-0.06
CDX2	-0.02	-0.01
CDX1	-0.01	0.06
CLGN	-0.02	0.03
CDX4	0	0
CES1	-0.07	-0.11
PRR20B	0	0
FAHD2CP	0.08	0.1
CETN3	-0.02	-0.04
CETP	-0.11	-0.02
CETN1	0	0.1
SFTPA2	-0.16	-0.2
CETN2	-0.01	0.15
CENPA	0.32	0.41
PRR20C	0	0
CENPB	-0.08	-0.05
CEL	0	0.01
CELP	0.02	0.04
CENPE	0.36	0.37
DOCK11	0.21	0.15
CENPF	0.36	0.36
CENPC	-0.08	-0.17
PRR20D	0	0
C11ORF31	0	0.08
CGB	-0.04	-0.03
CGA	-0.01	0.04
CFTR	-0.23	-0.28
CEACAM7	-0.06	-0.07
CEACAM3	-0.08	-0.05
CTSC	0.01	0.07
CFL2	0.31	0.15
CFL1	-0.03	0.11
CCR2	-0.04	-0.04
CCR1	-0.09	0.03
CCR7	-0.06	-0.04
CCR8	0	0.06
ACKR2	0	0.03
CCR3	-0.06	0.01
CCR4	-0.09	-0.05
CCR5	0	0.04
CCR6	-0.17	-0.16
ABCC2	0.03	0.04
CMKLR1	-0.04	0.01
LTB4R	0.11	0.12
KATNBL1P6	-0.1	-0.12
PLK3	-0.11	-0.03
CNGA4	-0.04	-0.18
CNGA3	-0.07	0
CNGA2	0.13	0.18
CNGA1	0.01	0.02
CNGB1	-0.03	0.2
ANKRD20A8P	0.03	-0.01
CNTF	0.14	0.01
CNTFR	-0.11	-0.11
CNR1	-0.1	-0.14
CNR2	-0.03	0.01
CNN3	0.11	0.07
CNP	0.09	0.21
CNN1	-0.12	-0.01
CNN2	-0.02	0.05
GTF2IRD1P1	-0.05	0.03
COL1A2	-0.07	0.09
COL1A1	-0.02	0.17
CNTN1	0.21	0.15
CIRBP	-0.28	-0.35
CKB	0.15	0.23
TBCB	0.14	0.29
CISH	-0.14	-0.16
CKMT1B	-0.11	-0.17
CKM	0.15	0.35
ERCC8	0.12	0.12
CKMT2	-0.05	-0.1
CKS1B	0.19	0.36
CKS2	0.08	0.15
AP2M1	0.02	0.08
AP1S1	-0.02	0.03
AP2S1	-0.03	0.08
AP3S1	-0.12	-0.09
CLC	-0.03	0.06
RGPD4-AS1	-0.03	-0.02
CLCA1	-0.06	-0.1
CLCN1	-0.06	0.07
CLCN2	0.2	0.12
CLCN3	-0.1	-0.14
CLCN4	-0.03	0.04
CLCNKA	-0.02	0.07
CLCN7	0.05	0.17
CLCN6	0.09	-0.02
CLCN5	0.16	0.05
CLU	-0.16	-0.18
CLCNKB	-0.01	0.06
CLK1	-0.09	-0.1
CLIC2	-0.14	-0.1
CLIC1	0.01	0.11
CLK3	-0.06	-0.14
CLK2P	0.06	0.02
CLK2	0.09	0.09
BMS1P4	0.07	-0.03
CLN5	-0.19	-0.24
TPP1	-0.05	0.02
CLN3	-0.02	-0.09
CLNS1A	0.03	0.04
SLC25A5-AS1	0.02	0.05
CLTA	0.1	0.12
CLPS	0.07	0.1
CLPTM1	0.07	0.09
AGAP5	0.08	-0.01
CMA1	-0.09	0
CLTB	-0.17	-0.2
CLTC	0.18	0.19
CPT1B	0.02	-0.05
CPT1A	-0.07	-0.11
CPS1	-0.02	-0.01
CPOX	0.26	0.3
CPN2	-0.01	0.06
CPN1	0	0.05
CPM	0	0.16
CLDN7	-0.04	-0.02
CLDN3	0.24	0.41
CLDN4	0.22	0.31
DIRC3	-0.03	0.09
CPE	-0.09	0
CPD	0.05	0.19
CPB2	-0.12	-0.08
CPB1	-0.08	-0.06
CPA2	0.02	0.01
CPA3	-0.07	-0.09
CP	-0.07	-0.02
CPA1	0.02	0.08
COX15	0.03	-0.03
COX10	-0.02	-0.07
COX11	0.06	0.05
COX7C	-0.2	-0.26
COX8A	-0.03	0.06
SPDYE6	0.11	0.09
COX7B	-0.07	-0.06
COX7A1	-0.13	-0.02
COX7A2	0.05	0.1
COX6C	-0.02	0.13
HAPLN1	0.18	0.02
CRY1	0.04	0.01
CRX	0.03	0.1
RGPD6	0.05	-0.01
CRP	-0.01	0.02
CRMP1	-0.1	-0.06
CRIP2	-0.06	-0.01
CRIP1	-0.03	0.02
CRKL	0.1	0.19
CRK	-0.13	-0.17
CRHBP	-0.1	-0.14
CRH	0.2	0.12
CRHR2	0.06	-0.01
CRHR1	-0.07	0.02
ATF6B	0.13	0.05
CREBL2	-0.22	-0.25
CREM	0.03	0.03
CRAT	0.09	0.02
CREB1	0.02	0
ATF2	-0.03	0
CREBBP	0.02	0
CR2	-0.04	0.1
CRABP1	0.25	0.18
CRABP2	0.1	0.34
CPT2	0.03	-0.01
CR1	-0.11	-0.09
CR1L	-0.03	0.14
COL16A1	-0.07	0.02
COL15A1	-0.06	0.11
COL13A1	-0.11	-0.03
COMP	0.06	0.14
COL19A1	0.05	-0.03
COL17A1	-0.11	-0.03
COL9A3	0	0.14
COL9A2	0.23	0.31
TMEM242	-0.11	-0.07
COL9A1	0.2	-0.1
COL8A2	0	0.11
COL12A1	-0.04	0.11
COL11A2	0.02	0.08
COL11A1	-0.02	0.19
COL10A1	-0.06	0.04
COL5A2	-0.04	0.13
COL6A1	-0.03	0.15
AACSP1	0.11	0.02
COL4A6	-0.05	-0.14
COL5A1	-0.06	0.07
COL7A1	-0.01	0.01
COL8A1	-0.03	0.04
COL6A2	-0.06	0.11
RPS4Y2	0	0.02
COL6A3	-0.03	0.06
COL4A1	-0.11	-0.02
PRAMEF14	0.01	-0.02
COL2A1	0.43	0.25
COL3A1	-0.05	0.14
COL4A4	0.12	0.12
COL4A5	-0.09	-0.17
FAM72A	0.28	0.37
COL4A2	-0.09	-0.02
COL4A3	0.09	0.11
COX6A1	-0.02	0.07
RAD51AP2	0.02	-0.08
COX6A2	0	0.2
COX6B1	0	0.05
COX5B	0.04	0.07
CORT	0.03	0.03
MAP3K8	-0.11	-0.1
COX4I1	-0.11	-0.11
COMT	-0.09	-0.04
COPA	0.15	0.17
COPB1	0.07	-0.01
KLF6	-0.13	-0.08
SLC31A1	0.19	0.15
SLC31A2	-0.03	0.04
CTNNA1	-0.27	-0.35
CTLA4	-0.04	0.07
CTGF	-0.12	-0.08
CTH	0.32	0.22
CTBP2	0.01	0.08
CTF1	-0.02	0.04
CTPS1	0.37	0.32
CTNND1	-0.04	-0.11
GAGE2A	-0.01	0.13
CTNND2	-0.13	-0.23
CCDC61	-0.15	-0.18
CTNNB1	0.03	-0.01
CTNNA2	-0.02	0.03
CTNS	-0.11	-0.09
CSTF3	0.34	0.26
CSTF2	0.18	0.22
CSTF1	0.06	0.06
CSTB	0.04	0.03
CSTA	0.03	0.01
CST6	0.25	0.32
HSD52	0.07	0.01
CST5	-0.16	-0.25
CST4	-0.08	-0.01
CTBP1	-0.07	0.02
CTBS	0.03	-0.01
CTAG1B	0.13	0.14
NKX2-5	0.03	0.07
CX3CR1	-0.1	-0.15
CXADR	0.22	-0.04
TEX28	0	0
CTSS	-0.09	-0.05
CTSW	0.07	0.08
CTSZ	-0.09	0.08
CUX1	-0.06	-0.12
CYB561	-0.08	-0.09
CYBA	-0.1	-0.07
CYB5A	-0.04	-0.15
GAGE2D	0.03	0.15
CTSD	-0.2	-0.15
GATSL2	0.17	0.25
CTSB	-0.08	-0.01
CTSG	-0.1	-0.06
CTSE	-0.25	-0.31
CTRB1	0.02	0.07
CTRL	0.06	0.16
CTSO	-0.28	-0.26
KRTAP13-1	-0.05	-0.04
CTSK	-0.09	0.09
CTSH	-0.15	-0.15
CTSV	0.4	0.31
CTSL	0.06	0.14
TRIM49D2P	0.09	0.1
CRYGS	-0.03	-0.01
CS	0.1	0.09
CRYM	-0.12	-0.14
CRYZ	-0.1	-0.17
CSE1L	0.34	0.3
CSF1	-0.03	0.02
MAPK14	0.22	0.18
TSNAX-DISC1	-0.01	0.04
CSF2RA	0.1	0.17
CSF2RB	-0.09	-0.04
CSF1R	-0.07	0
CSF2	0.07	-0.11
CRYBA1	-0.02	-0.02
CRYAB	-0.13	-0.12
CRYAA	0	0
CRY2	-0.13	-0.24
CRYBB2	-0.02	-0.01
CRYBB1	-0.09	-0.01
CRYBA4	-0.04	0.08
CRYBA2	-0.09	-0.07
CRYGB	0.19	0.14
CRYGA	-0.04	-0.04
CRYBB3	0.01	0
GAGE12J	0	0.19
CRYGD	0.04	0.12
CRYGC	0.05	0.13
CSNK1G3	-0.33	-0.4
CSNK2A1	-0.02	-0.06
TP53TG3B	0.09	0.05
CSNK2A2	-0.07	-0.01
CSNK2B	0.09	0.18
PLIN4	-0.06	-0.06
VCAN	-0.06	0.09
NCAN	0.03	0.15
CSPG4	-0.1	-0.11
CSRP1	-0.17	-0.11
CSRP2	-0.09	0
SLC25A10	0.12	0.08
CST1	-0.1	-0.07
CST2	0.05	-0.1
CST3	-0.26	-0.34
CSF3R	-0.1	-0.06
CSF3	-0.12	-0.17
CSH2	0.12	0.19
CSH1	0.01	0.07
FAM86HP	0.06	0.14
CSK	-0.04	0.05
CSHL1	0	0
CSN2	0.09	0.09
CSN1S1	0.11	0.09
CSN3	0.1	0.13
CSNK1D	0.08	0.12
CSNK1A1	-0.14	-0.26
CSNK1G2	0.05	0.09
CSNK1E	-0.01	-0.08
DDB1	0.14	0.04
DDB2	-0.21	-0.18
DCX	-0.1	-0.09
AKR1C2	0	-0.17
GADD45A	0	-0.01
DDC	-0.06	-0.17
AKR1C1	-0.09	-0.22
DCN	-0.12	-0.04
DCTD	-0.29	-0.28
ECI1	0.02	0.01
DCK	0.07	0.14
DCT	-0.04	0.02
DCTN1	-0.15	-0.19
ACE	-0.17	-0.15
DHX8	0.13	0.14
DMXL1	-0.28	-0.32
DDX6	-0.01	-0.07
DDX11	0.08	0.04
GPR112	-0.1	-0.18
DDX10	0.23	0.19
SEC14L1P1	0.02	-0.1
DHX9	0.27	0.14
DDOST	0.06	0.13
DDIT3	0.06	0.22
DDX5	-0.12	-0.16
DDX3X	-0.13	-0.18
DDX1	0.26	0.07
DDT	0.04	-0.06
DGKG	0.05	0.08
DGKQ	-0.12	-0.04
DAO	-0.06	-0.11
DAP	0.06	0
DAPK1	-0.07	-0.16
DAPK3	0	0.05
DARS	0.12	0.11
DAB1	0.21	0
FUNDC1	-0.17	-0.16
DAB2	-0.14	-0.14
DACH1	-0.1	-0.22
DAD1	0.01	0.02
CD55	-0.05	-0.13
DAG1	0.18	0.05
DGKA	-0.13	-0.06
DGKB	0.04	0.09
DBN1	0.15	0.27
DBT	0.07	-0.1
DBP	0.02	0.11
FAM160A1	0.09	0.04
DCC	-0.1	-0.08
DAZ1	-0.06	-0.05
DAXX	0.2	0.09
DAZL	0.08	0.12
NFE2L3P2	0.08	0.01
DBH	-0.09	-0.13
CMC4	-0.01	0.11
BRINP1	-0.03	0.15
DBI	-0.05	-0.04
CYP8B1	0	0.09
CYP11A1	-0.07	-0.05
CYP4B1	-0.2	-0.3
CYP7A1	-0.09	-0.04
CYP4A11	-0.17	-0.12
CYP3A4	-0.1	-0.19
CYP3A5	-0.16	-0.16
ZNF878	0.23	0.14
CYP2F1	0.05	0.01
CYP2J2	0.14	0.1
OR4F29	0.02	0.03
LINC00894	-0.06	-0.08
CYP2E1	0.01	0.02
CYP51A1	0.01	0
CYP27B1	0.09	0.26
CYP27A1	0	-0.04
CYP26A1	-0.08	0.04
CYP24A1	-0.04	-0.02
APOOL	0.03	-0.02
CYP21A2	0.06	-0.01
CYP19A1	-0.05	0.01
ADAM3A	0.09	0.13
CYP17A1	-0.1	-0.17
CYP11B2	0.06	0.04
HDX	-0.01	0.08
CYP11B1	0.03	-0.02
CYP2A6	-0.04	-0.14
CYP2A7	-0.04	0.06
CYP3A7	-0.15	-0.21
CYP1A2	0.09	0.15
CYP1B1	0	0.05
CYLD	-0.21	-0.14
CYP1A1	0.01	0.26
GOLGA8CP	0.01	-0.08
CYBB	-0.05	-0.01
CYC1	0.07	0.14
CYLC1	-0.03	0.03
CYLC2	-0.02	0.07
CEACAM18	-0.08	-0.15
CYP2D6	0.11	0.08
CYP2D7	0.06	0.06
LOC100272216	-0.02	-0.01
LOC100272217	0.01	-0.02
AMER1	-0.01	-0.06
CYP2C18	-0.18	-0.24
CYP2C19	-0.15	-0.16
CYP2B7P	-0.03	-0.08
CYP2C9	-0.16	-0.18
CYP2C8	0.05	0.09
CYP2A13	-0.02	0.02
CYP2B6	-0.02	-0.05
DNA2	0.43	0.28
DMWD	0.03	0.08
DMRT1	0.4	0.1
DMPK	0.03	0.09
DNAH5	0.09	0.06
DNAH9	-0.04	-0.15
DNAH8	0.1	0.05
DNAH6	-0.02	-0.04
DNASE1L2	0.05	0.16
DNASE1L1	0.06	0.04
DNASE1	0.09	0.26
DYNC1H1	0.01	-0.08
DNASE1L3	-0.12	-0.13
DNASE2	-0.09	-0.02
DYNC1LI2	-0.18	-0.2
LINC00847	-0.01	-0.07
DYNC1I1	0.03	-0.04
DYNC1I2	-0.11	-0.07
DNMT1	0.39	0.32
TRDMT1	-0.01	0.11
DNM2	-0.17	-0.2
GOLGA2P6	0.04	0.21
DNTT	-0.06	0.01
DNMT3A	0.32	0.28
DNMT3B	0.47	0.33
DIAPH1	-0.01	-0.06
NQO1	-0.13	-0.08
2015-09-01	-0.06	-0.03
DIAPH2	-0.18	-0.19
DIO1	0.05	0.04
DIO3	-0.12	-0.14
DIO2	-0.1	0.08
DLAT	0.27	0.09
DKC1	0.19	0.32
DLG1	0.16	-0.04
DLD	0.11	0.09
DLG3	-0.09	-0.17
DLG2	0	0.03
DLST	-0.16	-0.2
DLG4	-0.16	-0.06
DLX1	0.21	0.06
DLX2	0.26	0.25
DLX3	0.11	0.01
DLX4	0.21	0.03
DLX5	0.11	0.11
DLX6	0.17	0.21
DMBT1	-0.15	-0.24
DMD	0.1	0.05
SARDH	-0.13	-0.06
DMP1	-0.04	0.16
DNM1	0.1	0.18
PRR23A	0.02	0.01
DCAF8L1	0.04	0.08
DHCR24	-0.05	-0.06
DHFR	0.1	0.06
FLJ37453	-0.01	-0.03
DGUOK	0.03	0.12
DHCR7	0.19	0.23
LOC729609	0.02	0.06
CYB5R3	-0.25	-0.25
DHPS	-0.06	-0.12
DHODH	-0.07	-0.08
LOC729603	0.04	0.09
DEFA4	-0.01	0
DEFA6	0.03	0.08
DEFA5	0.02	-0.03
DHX15	0.11	0.06
DECR1	-0.16	-0.18
DFFB	0.11	-0.04
DFFA	0.29	0.29
TIMM8A	0.14	0.24
DEFB4A	-0.07	-0.13
DEFB1	-0.09	-0.3
CFD	-0.08	-0.02
DES	-0.04	-0.04
DFNA5	-0.13	-0.03
SMEK3P	0.05	0.15
MAGEB10	0.02	0.1
PTCHD1	0.1	0.08
COCH	0.29	0.35
MRS2P2	0.01	0.04
ZNF814	0.07	0.03
PHC2	-0.16	-0.11
EEF1A1	-0.1	-0.17
EEF1A2	0.01	0.08
EDN2	0.04	0.15
EDN1	-0.02	0.1
EDNRA	0.01	0.04
EDN3	-0.1	-0.27
PHC1	-0.07	-0.12
EDNRB	-0.18	-0.23
EDA	-0.17	-0.31
S1PR1	-0.2	-0.21
LPAR1	-0.18	-0.15
S1PR3	-0.1	-0.04
FOXR2	-0.03	-0.01
ECE1	0.07	0.13
TYMP	0.01	0.08
ECH1	0.03	0.08
ECHS1	-0.08	-0.05
ECM1	-0.03	0.01
ECT2	0.24	0.15
MAGEB16	0.1	0.13
GPR183	-0.08	-0.02
E2F5	0.07	0.12
E2F4	-0.01	0.15
EBF1	-0.14	-0.05
RRN3P1	-0.11	-0.12
FMR1-AS1	0.21	0.21
E4F1	0.1	0.13
C16ORF52	-0.12	-0.15
E2F6	0.18	0.17
E2F2	0.43	0.42
LOC730101	-0.04	0
E2F3	0.31	0.26
E2F1	0.3	0.37
MAGEE2	-0.01	0
DYRK1A	0.14	0.01
DVL2	0.17	0.04
UPRT	-0.15	-0.14
DVL3	0.27	0.3
TOR1A	0.08	0.08
MEF2BNB	-0.06	-0.01
DUSP9	0.09	0.47
DVL1	0.1	0.11
DUT	0.04	-0.06
DUSP7	-0.01	-0.08
DUSP6	-0.09	-0.05
DUSP8	-0.05	-0.01
DUSP3	-0.01	-0.05
DUSP2	-0.01	0.1
DUSP5	0.02	0.02
DUSP4	-0.15	-0.2
DTYMK	0.21	0.29
DTX1	-0.2	-0.21
DUSP1	-0.19	-0.22
SHISA9	0.08	-0.02
ECM2	-0.14	-0.08
SLC26A2	0.04	-0.06
DTNA	0.02	0.06
DTNB	-0.07	-0.16
HBEGF	-0.12	-0.08
DSP	0.21	0.11
EPYC	-0.01	0.15
DSPP	0.01	-0.03
DSG1	0.05	0.17
DSG2	0.15	0.1
DSG3	0.02	-0.11
OTUD6A	0.22	0.15
ABCC6P2	-0.09	-0.02
TSC22D3	-0.05	-0.13
DSC2	0.22	0.25
DSC3	0.02	0.24
DSCAM	-0.05	-0.01
RCAN1	-0.17	-0.14
DSC1	0.05	0.29
ATN1	-0.03	-0.02
VENTXP1	0.03	0.05
DRP2	-0.02	0.18
ARID3A	0.31	0.28
DRG2	-0.08	-0.05
DRD5	-0.05	-0.04
DRD4	0.02	0.13
DRD3	0.04	0.11
DRD2	0.1	0
DRD1	-0.07	-0.18
SLC26A3	-0.01	-0.05
DR1	0.17	0.05
DPYSL3	-0.06	0.08
DPYSL2	-0.26	-0.29
DPYD	-0.12	-0.06
DPYS	-0.15	-0.14
DPP6	-0.11	-0.16
DPT	-0.02	0.1
DPH2	0.43	0.4
DPP4	0.07	0.12
DPEP1	-0.03	-0.02
DPH1	-0.09	-0.06
DPAGT1	0.09	0.04
DOK1	-0.1	-0.05
DXO	0.04	-0.05
DOCK2	-0.07	-0.05
DOCK3	0.17	0.18
DOCK1	-0.1	-0.06
EP300	0.09	-0.02
EPAS1	-0.15	-0.16
EPB41	0.03	-0.03
EPB41L1	-0.05	-0.02
EPB41L2	-0.07	-0.08
EPB42	-0.03	-0.03
DMTN	-0.28	-0.33
STOM	-0.17	-0.2
EPHA1	0.1	0.13
ISPD	0.16	0.2
EPHA3	-0.12	-0.21
EPHA4	-0.04	-0.1
GPR119	0.11	0.11
EPHA5	-0.05	0.05
EPHA7	0.01	0.02
EPHA8	0.02	0.04
EPHB1	-0.09	-0.16
CTTN	-0.11	-0.13
EMX1	-0.11	-0.03
EN1	0.08	0.01
EMX2	0.08	0.1
ENDOG	0.01	-0.01
EN2	0.03	0.15
ENO1	0.19	0.28
ENG	-0.16	-0.06
ENO3	0.05	-0.04
ENO2	0.06	0.06
ENSA	-0.03	0.04
ENPEP	-0.13	-0.02
SLC29A1	-0.01	0.04
ELK1	-0.01	0.04
ELF4	-0.04	0.01
ACTRT1	0	0.02
ELF5	-0.06	-0.02
ELN	-0.12	-0.19
ELK3	0.05	0.11
MORN2	0.01	0.1
ELK4	0.11	0.09
EMD	0.01	0.08
MARK2	0.16	0.18
ZFP92	-0.05	-0.05
EML1	-0.05	-0.23
EMP3	-0.06	0.08
SHISA7	0.01	0.03
EMR1	0.02	0.08
EMP1	-0.05	-0.03
PNCK	0.11	0.17
EMP2	-0.12	-0.11
EIF5A	0	0.02
ELANE	-0.04	-0.11
CELA1	-0.04	0.06
ELAVL3	0.07	0.07
ELAVL1	0.15	0.16
ELAVL2	0.03	0.04
GAB3	-0.19	-0.15
SERPINB1	-0.1	-0.15
ELF3	0.02	0.09
ELF2	-0.15	-0.19
ELF1	-0.2	-0.22
ELAVL4	0.08	0.03
EIF4A1	-0.08	-0.08
EIF4A2	-0.07	-0.13
EIF4B	-0.24	-0.35
GPR142	-0.11	-0.07
EIF2S3	-0.08	-0.17
EPHA2	-0.11	-0.07
EIF4G1	0.14	0.12
EIF4G2	0.09	0.04
EIF5	-0.14	-0.2
EIF4E	0.05	0.03
EIF4EBP1	0.05	0.26
EIF4EBP2	0.01	-0.1
EGFR	0.06	0.19
EGR2	-0.11	-0.05
EGR1	-0.11	-0.18
MEGF6	0	0
CELSR2	-0.02	-0.05
MEGF9	-0.13	-0.14
MEGF8	-0.04	-0.06
EIF2S1	0.11	0.1
EIF1AX	-0.12	-0.16
EIF2B1	0.03	0.1
TBC1D3H	0.09	0.08
EGR4	0.07	0.08
EGR3	-0.19	-0.17
TBC1D3	0.21	0.2
EHHADH	0.19	0.16
EFNA1	0.06	-0.01
EFNA2	0	0.04
EEF2	-0.2	-0.27
EIF2D	-0.04	-0.04
EEF1D	-0.12	-0.07
EEF1G	-0.07	-0.1
EGF	0.06	0.03
CELSR3	0.08	0.15
EFNB2	-0.15	-0.23
EFNB3	0.13	0
EFNA5	-0.19	-0.22
EFNB1	-0.23	-0.28
EFNA3	0.16	0.26
EFNA4	0.13	0.21
EEF1B2	-0.04	-0.16
FBN1	0.03	0.06
FBN2	0.09	0.04
EFEMP1	-0.06	-0.06
SMG1P3	0.13	0
FBP1	-0.02	-0.06
LIMS3-LOC440895	0.04	0.09
FCAR	-0.06	0.02
FCER1A	-0.17	-0.24
MS4A2	-0.1	-0.08
LOC100271832	0.14	0.04
FCER1G	-0.07	0.04
FBLN1	-0.03	0.04
FARSA	0.06	0.03
FASN	-0.06	0.02
FAT1	-0.2	-0.17
FAT2	0.02	0.07
FAU	-0.07	-0.08
FBLN2	-0.04	0.11
PTK2B	-0.19	-0.18
FAH	-0.15	-0.15
FANCB	0.29	0.38
BPTF	0.13	0.06
FANCG	0.39	0.41
FANCF	-0.12	-0.04
FAP	-0.09	0.07
FANCD2	0.36	0.26
FANCC	0.44	0.22
FANCE	0.38	0.3
ACSL3	-0.07	-0.1
ACSL1	-0.03	0.06
ACSL4	-0.1	-0.1
FECH	-0.14	-0.14
FDXR	-0.19	-0.19
GPC4	-0.01	-0.03
FEN1	0.25	0.31
FDPS	0.17	0.14
FDX1	-0.12	-0.17
FCN1	-0.09	-0.04
FKTN	0.19	0.03
FCGRT	-0.2	-0.19
MEF2B	0.04	0.16
FDFT1	-0.18	-0.26
FCN2	-0.06	-0.09
FCGR1B	-0.01	0.08
FCGR1A	-0.01	0.08
FCER2	-0.07	-0.08
FCGR3B	-0.06	-0.01
FCGR3A	0.01	0.11
FCGR2B	-0.03	0.03
FCGR2A	-0.08	-0.02
FGR	-0.12	-0.01
FH	0.04	0.08
FGFR4	-0.05	-0.06
FGG	-0.04	-0.03
FGL1	-0.07	-0.06
FGFR1	-0.04	-0.08
FGFR3	-0.03	-0.02
GPC5	0.28	0.04
FGFR2	-0.13	-0.25
FGF11	0.12	0.22
FGF12	0.05	0.1
FGF13	-0.02	0.05
FGF14	-0.16	-0.16
FGF8	0.24	0.16
FGF7	-0.09	-0.03
FGF10	-0.07	-0.03
FGF9	0.05	-0.01
LINC00917	0.04	0.07
FGF4	0.06	0.08
FGF3	0.02	0.07
FGF6	-0.05	-0.11
FGF5	-0.04	0.11
FGD1	0.11	0.11
FGB	-0.07	0.15
FGF2	0.08	-0.12
FGF1	-0.13	-0.01
FER	-0.01	-0.01
FGA	-0.07	-0.05
FES	-0.06	0.02
FOXJ1	-0.03	0.08
FOXC2	0	0.02
FOXL1	-0.19	-0.25
FOXE3	0.22	0.23
FOXD4	0.06	0.02
FOXI1	0.09	-0.05
FOXC1	0.09	0.07
FOXD1	0.04	0.1
MPP7	0.05	0.01
FOXF1	-0.21	-0.22
FOXF2	-0.14	-0.19
FOXG1	0.07	0.17
FKBP4	0.2	0.24
FKBP5	-0.09	0
FKBP3	0.04	0.1
FKBP2	-0.15	-0.13
FKBP1AP1	-0.07	-0.05
FKBP1B	0	-0.13
FKBP1A	-0.1	-0.07
TDRG1	0.1	0.13
FIGF	-0.18	-0.19
FHL3	-0.07	0.06
FHL2	-0.12	-0.04
FHL1	-0.18	-0.16
FHIT	-0.22	-0.3
ERBB3	-0.16	-0.21
ERBB2	0.08	0.04
ERCC1	-0.05	-0.06
ERBB4	-0.09	-0.26
EREG	0.15	0.14
ERCC2	0.11	0.05
ERCC3	0.22	0.11
EYA4	0.19	0.09
ERCC5	-0.21	-0.31
ERCC4	0.14	0.15
ERCC6	0.02	-0.05
ERF	0.05	0.06
ERH	0.01	0.04
ERG	-0.19	-0.15
EPHB2	0.03	0.24
EPHB3	-0.05	0.06
EPHB4	0.05	0.11
EPHB6	-0.16	-0.29
EPHX1	-0.02	-0.04
EPHX2	-0.27	-0.36
STX2	0.02	0.09
CLN8	-0.22	-0.23
EPO	0.41	0.17
EPOR	0.06	-0.02
EPRS	0.16	0.13
EPS8	-0.15	-0.17
EPS15	0.02	0.03
NR2F6	0.05	0.09
ESR1	0.07	0.11
LIPJ	0.06	0.13
ESD	-0.28	-0.25
ESRRB	0.01	0.01
ESRRA	-0.07	-0.11
ESR2	0.22	0.13
ETF1	-0.03	-0.14
ESRRG	0.03	-0.1
ETFDH	-0.05	-0.07
ETFB	-0.17	-0.19
ETFA	-0.06	-0.1
ERN1	-0.07	-0.12
SAMD8	0.21	0.11
ARHGEF33	0.23	0.26
FBL	0.17	0.2
LINC00899	-0.12	-0.11
EXT2	-0.12	-0.06
EXTL2	0.24	0.04
EXTL1	-0.09	0.02
EVX1	-0.03	0.08
TRUB1	0.2	0.1
EXT1	0.08	0.11
EWSR1	0.06	0.09
EYA3	0.16	0.06
EXTL3	-0.07	-0.12
EYA2	0	0
EYA1	0.06	0.11
ETV2	-0.17	-0.19
ETV3	0.15	0.07
ETV4	-0.01	0.11
ETV5	-0.09	-0.08
ETS1	-0.11	-0.07
ETS2	-0.31	-0.41
ETV1	-0.18	-0.21
EVI2B	-0.12	-0.08
CFL1P1	0.08	0.11
EVPL	0.08	-0.02
ETV6	-0.02	0.09
EVC	-0.1	-0.01
MECOM	-0.25	-0.37
EVI2A	-0.05	-0.01
FABP4	-0.1	-0.04
FAAH	-0.04	-0.09
F13B	0.01	0.13
F13A1	-0.06	-0.08
F12	0.04	0.08
F11	-0.18	-0.23
FANCA	0.28	0.3
FABP7	0.09	0.08
FABP6	0.09	0.05
FABP5	-0.06	-0.03
FABP3	0.14	0.23
FABP2	-0.06	-0.09
FABP1	-0.06	-0.09
F2RL1	-0.14	-0.22
F2RL2	-0.04	-0.14
F2R	-0.06	-0.11
EZH2	0.32	0.37
F2	-0.02	0.07
EZH1	-0.1	-0.2
F9	0.02	0.08
F10	-0.06	-0.07
F8	-0.19	-0.19
F7	0.25	0.12
F3	-0.13	-0.19
F5	-0.13	-0.02
FRK	0.12	0.13
EIF5AL1	0	0.02
DYDC1	-0.06	-0.14
MTOR	0.28	0.22
HECTD2	0	-0.06
FSHB	0	0
CENPI	0.4	0.41
FSHR	-0.07	-0.12
NR5A2	0.06	-0.1
FGFBP3	0.12	0.04
FTH1	-0.12	-0.06
FRG1	-0.12	-0.08
FRZB	-0.02	-0.06
FTH1P3	-0.08	-0.03
FUT4	-0.11	0.04
FUT5	0.02	0.06
FUT2	-0.04	-0.16
FUT3	-0.16	-0.19
FUT1	0.06	0.13
GAST	0	0.1
FUS	0.12	0.12
FUCA2	0.03	0.09
NR5A1	0.15	0.26
FUCA1	-0.14	-0.07
ADAM2	-0.01	0.1
FTL	-0.09	-0.01
GAGE1	0.03	0.17
SLC37A4	0.15	-0.02
IFI6	0.12	0.2
G6PD	-0.02	0.07
G6PC	0	0.03
FYB	-0.04	0.05
ACKR1	-0.18	-0.17
FZD2	0.04	-0.02
FYN	0.19	0.21
FUT7	-0.06	0
FUT6	-0.04	-0.07
KDSR	-0.14	-0.12
FUT8	-0.11	-0.15
GABRA3	0.14	0.21
GABRA4	-0.03	-0.01
GABRA5	-0.08	-0.08
GABRA6	-0.05	-0.02
GABPB1	0.06	0.11
GABRA1	0.02	0.05
GABRA2	-0.02	0.03
GAA	0	0.11
GAB1	-0.02	-0.05
GABBR1	-0.09	-0.04
GABPA	0.11	0.03
XRCC6	0.05	-0.01
FOXD2	0.05	0.09
FOXS1	-0.23	-0.22
FOXE1	0.46	0.44
FOXM1	0.27	0.38
FOXO3B	-0.01	-0.09
FOXO1	-0.26	-0.3
FOXO3	-0.06	-0.1
FLII	-0.02	-0.04
MLANA	-0.03	-0.09
FLG	0.12	-0.1
FLI1	-0.17	-0.14
FLNC	0.06	0.15
FLOT2	-0.05	-0.01
FLNA	-0.1	-0.1
FLNB	-0.1	-0.14
FLT3LG	-0.18	-0.12
FLT3	-0.12	-0.12
FLT1	-0.12	-0.04
FMO2	-0.16	-0.12
FMO1	-0.05	0.08
FLT4	-0.13	-0.1
FMOD	-0.22	-0.19
FMO5	-0.07	-0.18
FMO4	-0.03	-0.06
FMO3	-0.15	-0.13
FN1	0.01	0.17
AFF2	-0.03	-0.17
FMR1	0.12	0.13
FNTA	0.17	0.14
FNTB	-0.13	-0.18
FOLH1	0.05	0.06
FOLR1	-0.22	-0.22
FOLR2	-0.09	-0.12
FOS	-0.16	-0.29
FOLR3	0.01	0.11
FOSL2	-0.1	-0.02
FOSB	-0.1	-0.15
FPR1	-0.04	0.03
FPGS	-0.09	-0.1
FPR3	-0.01	0.07
FRMPD2	-0.02	-0.18
FPR2	-0.06	0.02
VTI1A	0.05	0.08
FXN	-0.02	-0.11
LOC143188	-0.1	-0.13
GLUD1	-0.02	-0.11
GLUD2	0.02	-0.07
GLS	0.11	0.16
GLRX	-0.07	-0.07
GLRA2	0.08	-0.01
GLRB	0.02	0.06
GLP1R	-0.15	-0.12
GLRA1	0.09	0.09
GLI4	-0.01	0.07
GLO1	0.25	0.28
GLI2	0.06	-0.09
GLI3	0.29	0.07
GLI1	-0.07	-0.26
GLG1	-0.12	-0.08
GLE1	0.1	-0.03
GLDC	0.25	0.21
GCLM	0.01	0.08
GCLC	0.16	0.11
GLB1	-0.15	-0.15
GLA	0.1	0.15
GPC3	0.15	-0.01
GK2	-0.05	-0.07
GK3P	-0.1	-0.21
GJB5	-0.09	-0.02
GK	-0.11	-0.23
GJB1	-0.21	-0.3
GJB2	-0.06	0.04
GJB3	-0.1	-0.05
GJA4	-0.16	-0.08
GJA3	0.08	0.05
GJA8	0	0.01
GJA5	-0.02	0.07
GJA1	-0.05	-0.03
GIPR	-0.15	-0.13
GHSR	-0.06	-0.04
GHRHR	-0.08	0.01
GIP	0.17	0.18
GIF	0.05	0.02
GH2	0.11	0.08
GH1	-0.11	0.02
GHRH	0.05	0.05
GHR	-0.1	-0.18
SFN	-0.05	-0.02
GP1BA	-0.05	0.02
GP5	0	0.01
GP9	-0.17	-0.19
RTN4RL2	0.03	0.13
GP2	-0.09	-0.09
GOLGA3	0.13	0.18
GOLGA4	0.05	-0.09
GOLGA1	0.13	-0.01
GOLGA2	0.15	0.04
GOT2	-0.01	0.02
GOLGB1	0.07	-0.02
GOT1	-0.13	-0.12
GNL1	0.03	0.15
GNGT2	-0.13	-0.09
GNGT1	0	0.2
GNS	-0.11	-0.07
GNRHR	-0.03	0.04
GNRH2	0.09	-0.23
GNRH1	-0.09	-0.17
GNG5	-0.09	-0.07
GNG4	0.06	0.24
GNG3	0.04	0.08
GNB3	0.04	0.12
GNG11	0.01	-0.02
GNG10	0.06	0.03
GNG7	-0.23	-0.24
GNAQ	-0.12	-0.28
GNAS	0.01	0.17
GNAT1	-0.02	0
GNAT2	0.19	0.14
GNAZ	0.07	-0.12
GNB1	0.15	0.17
[truncated: 18,445 more rows]

## Sheet: coexpression_ZYG11A_microarray
Gene Symbol	Pearson Score	Spearman Score
A1BG	-0.04	0.06
A2M	0.09	0.11
SRXN1	0.02	0.09
NAT1	0.02	0.08
NAT2	0.36	0.24
KRT72	0.16	0.15
SERPINA3	0.16	-0.15
AADAC	-0.53	-0.51
RPL10L	-0.24	-0.23
AAMP	-0.03	-0.11
AANAT	-0.1	-0.12
TRPM6	-0.07	-0.05
AARS	0.65	0.63
ZSWIM3	0.14	0.08
ABCA1	0.09	0.05
ABAT	0.26	0.22
NEURL2	0.02	0.05
ABCA3	-0.4	-0.31
ABCA2	-0.27	-0.18
ABCF1	0.4	0.29
ABCB7	0.05	0.07
ABL1	-0.19	-0.12
ABCA4	-0.15	-0.02
ROMO1	0.12	0.07
ABL2	0.34	0.3
AOC1	-0.24	-0.02
ABR	0	0.03
ABO	-0.16	-0.16
ACACA	0.32	0.29
ACAA1	-0.63	-0.59
ACADM	-0.29	-0.3
ACADS	-0.52	-0.51
ACACB	0.13	0.06
ACADL	-0.58	-0.54
ACAT1	0.1	0.06
ACADSB	-0.36	-0.38
ACADVL	-0.17	-0.1
NANP	0.11	0.15
ACHE	0	-0.04
ASIC2	0.04	0.07
ASIC1	-0.36	-0.46
ACLY	0.5	0.45
WFDC10A	0.21	0.29
ACOX1	0.08	0.16
ISM1	-0.4	-0.37
ACR	0.22	0.1
ACO1	0	-0.05
ACPP	-0.02	-0.06
ACP5	-0.1	-0.04
ACP2	0.22	0.16
ACP1	-0.1	-0.13
SCP2D1	-0.19	-0.3
ACTA2	-0.05	-0.02
ACTA1	0.11	0.05
ACRV1	0.16	0.12
DEFB127	0.07	0.17
LINC00266-1	0.26	0.28
ACTB	0.18	0.16
ACTC1	-0.19	-0.23
ACTG1	0.01	-0.05
FAM65C	0.05	0.03
ACTG2	-0.23	-0.21
WFDC6	-0.22	-0.1
ACTN1	0.33	0.28
SREK1	-0.02	0
ACTL6A	0.25	0.22
ACTN4	-0.03	-0.06
RBBP8NL	-0.09	-0.02
CNBD2	0.27	0.24
DEFB129	-0.22	-0.32
ACVR2B	-0.04	0.08
CST11	0.11	0.05
ACVR2A	0.15	0.01
ZNF280B	0.42	0.34
ACY1	-0.15	-0.11
ACVRL1	-0.12	-0.1
SIRPA	0.2	0.27
ACTN3	0.41	0.42
ACTN2	0	-0.09
ACVR1B	-0.22	-0.12
PABPC5	-0.07	-0.16
ACVR1	0.04	-0.02
ADAM10	0.34	0.39
ADAR	0.14	0.12
ADA	0.43	0.42
ADAM8	-0.1	-0.14
ACYP2	-0.04	-0.02
ACYP1	0.33	0.32
ADCY5	0.15	0.18
ADCY2	-0.11	-0.15
ADCY3	0.01	0.04
R3HDML	-0.15	0.06
ADCY1	-0.11	-0.18
ADARB1	-0.03	-0.04
ADARB2	0.11	0.04
STK35	0.42	0.33
ADD2	-0.26	-0.29
ADD1	0.2	0.14
ADCYAP1R1	-0.06	-0.06
ADCYAP1	-0.03	-0.07
ADCY9	0.48	0.5
ADCY8	0	-0.08
ADCY7	0.09	0.14
ADCY6	-0.11	-0.12
ADH4	-0.05	-0.08
ADH1C	-0.19	-0.15
ADH1B	-0.25	-0.2
ADH1A	-0.3	-0.47
PLIN2	0.27	0.26
ADD3	0.2	0.19
ADORA2B	-0.49	-0.49
ADPRH	0.2	0.23
ADORA3	-0.02	0.05
PARP4	-0.42	-0.48
PARP1	0.53	0.51
ADH5	-0.52	-0.55
ADH7	-0.17	-0.26
ADH6	-0.05	-0.1
ADM	0.22	0.22
ADK	-0.13	-0.2
ADORA2A	0.04	0.02
ADORA1	-0.36	-0.43
ADRA2C	-0.16	-0.12
ADRB1	-0.04	-0.07
ADRB2	-0.48	-0.41
ADRB3	-0.19	-0.24
ADRBK1	0.53	0.6
ADRBK2	0.29	0.25
ADSL	0.14	0.03
ADSS	0.01	0.03
DCANP1	0.13	0.09
ADRA1D	-0.07	-0.06
ADRA1B	-0.36	-0.37
ADRA1A	-0.01	-0.11
ADRA2A	0.15	0.16
ADRA2B	0.22	0.15
AGA	-0.06	0
AFP	-0.18	-0.17
AFM	0.07	-0.07
AFG3L1P	0.59	0.55
AP2B1	-0.04	-0.16
AP1B1	0.31	0.29
AP2A2	0	0.06
AP2A1	0.4	0.39
CRISP1	-0.14	-0.1
AES	-0.58	-0.56
AEBP1	-0.03	-0.05
AP1G1	0.56	0.53
AGTR2	-0.54	-0.48
APLNR	-0.18	-0.26
AGTR1	-0.11	-0.09
NR0B1	-0.08	-0.05
AHCY	0.04	0.02
AGXT	0.26	0.29
AGL	-0.09	0.1
ACAN	-0.11	-0.18
AGER	-0.45	-0.42
JAG1	-0.23	-0.24
AGT	0.25	0.19
AGRP	-0.19	-0.11
AK4	0.38	0.42
AK2	-0.08	-0.07
AKT1	-0.14	-0.16
AK1	-0.6	-0.61
AIM1	-0.22	-0.19
AHSG	0.06	0
AHR	0.09	-0.02
AIF1	-0.02	0
ALDH1A3	0.31	0.35
ALDH3B1	0.1	0.1
ALDH3B2	0.21	0.03
ALDH9A1	-0.42	-0.44
ALDH1A1	0.22	0.17
ALDH2	-0.21	-0.11
ALDH3A1	-0.35	-0.32
ALDH1B1	-0.12	-0.02
ALAS2	-0.29	-0.26
ALB	0.04	0.12
ALCAM	0.11	0.11
ABCD1	0.36	0.22
AKT2	0.09	0.06
ALAD	-0.21	-0.16
ALAS1	-0.4	-0.36
ALOX12	-0.5	-0.52
ALK	0.12	0.18
AKR1B1	0.01	0.05
ALDOC	-0.01	-0.03
ALDOB	-0.27	-0.39
ALDOAP2	0.11	0.07
ALDOA	0.16	0.21
ABCD2	0.31	0.21
ALDH3A2	-0.46	-0.35
ALPP	-0.29	-0.24
ALPPL2	-0.33	-0.31
ALPI	0.18	0.17
ALPL	-0.23	-0.16
ALOX15	-0.13	0.02
ALOX15B	-0.43	-0.34
ALOX12P2	0.02	0.05
ALOX12B	-0.24	-0.21
ALOX5	-0.17	-0.13
ALOX5AP	-0.09	-0.1
AMT	-0.39	-0.4
BIN1	0.57	0.51
AMPH	-0.15	-0.15
AMPD3	-0.24	-0.21
AMY2A	-0.28	-0.25
MIR-15A/15A*	-0.29	-0.31
ANG	0.07	0.01
AMY2B	-0.13	-0.07
ANK2	0.15	0.05
ANK1	-0.39	-0.24
ANGPT2	0.19	0.16
ANGPT1	-0.49	-0.5
AMBN	-0.15	-0.44
AMBP	0.13	0.16
ALX3	0.07	-0.1
AMD1	-0.18	-0.13
AMELY	0.51	0.54
AMFR	-0.18	-0.27
AMELX	0.04	-0.07
AMPD1	0.33	0.33
AMPD2	0.15	0.2
AMH	-0.36	-0.37
AMHR2	0.04	-0.05
ANXA4	-0.08	-0.19
ANXA3	-0.31	-0.3
ANXA6	0.01	0.01
ANXA5	-0.02	0.01
ANXA11	-0.14	-0.08
ANXA7	0.22	0.19
AOAH	0.2	0.14
ANXA13	0.47	0.34
AOC2	-0.05	-0.09
APAF1	0.03	0.1
AOX1	0.15	0.04
APOF	0.2	0.13
NUDT2	0.07	0.09
ANK3	-0.11	-0.12
ANPEP	-0.05	-0.1
SLC25A4	-0.37	-0.37
SLC25A5	0.14	0.04
ANXA1	-0.26	-0.29
ANXA2	-0.34	-0.29
AQP8	-0.39	-0.44
APOC1	0.07	0.1
APOBEC1	0.31	0.25
APOB	-0.04	-0.04
APOA4	0	0.06
APOA2	-0.27	-0.25
APP	0.31	0.29
APOH	0.03	0
APOE	0.32	0.37
APOD	0.01	-0.01
APOC4	-0.06	-0.17
APOC3	0.02	0.08
APOC2	-0.1	-0.02
AIRE	-0.22	-0.21
APEH	-0.26	-0.33
APC	-0.16	-0.29
APCS	0.2	0.21
APBB1	0.04	0.09
APBB2	0.07	-0.02
APBA1	0.2	0.07
APBA2	-0.03	0.02
APLP2	0.17	0.28
APOA1	-0.04	-0.05
BIRC5	0.46	0.48
APLP1	0.18	0.12
BIRC3	-0.01	0.05
XIAP	0.31	0.29
APEX1	0.06	0.1
BIRC2	0.52	0.4
TRIM23	-0.44	-0.5
ARCN1	0.42	0.37
HOTAIR	-0.03	-0.08
ARF1	0.19	0.19
AREG	-0.25	-0.16
ARAF	-0.11	-0.21
ABCC6	-0.4	-0.38
ARF5	-0.13	0.05
ARG1	-0.17	-0.25
ARF6	0.22	0.24
ARF3	0.14	0.06
ARL4D	-0.45	-0.6
ARF4	-0.27	-0.37
FASLG	0.27	0.27
SHROOM2	-0.35	-0.38
AQP1	-0.4	-0.44
AQP2	0.14	0.13
APRT	0.06	0.07
KLK3	-0.25	-0.21
FAS	-0.48	-0.46
AQP7	-0.41	-0.29
AQP9	0.24	0.3
AR	-0.29	-0.23
AQP3	-0.36	-0.36
AQP4	-0.5	-0.5
AQP5	-0.22	-0.23
AQP6	-0.26	-0.39
ARSA	0.11	0.12
ARSB	0	-0.1
ARRB1	0.4	0.32
ARRB2	0.14	0.1
ARSD	-0.34	-0.37
ARSE	-0.3	-0.28
STS	-0.06	-0.06
ARL2	-0.22	-0.25
ARL3	-0.28	-0.32
ARL1	0.31	0.22
PHOX2A	-0.09	-0.14
ARNTL	-0.14	-0.22
ARR3	-0.23	-0.24
ARNT	0.18	0.15
ARHGAP6	-0.17	-0.03
ARHGAP5	0.36	0.34
ARHGAP4	0.74	0.72
ARHGAP1	-0.07	0.04
RHOH	0.24	0.18
ARHGDIG	-0.11	-0.16
ARHGDIB	-0.24	-0.22
ARHGDIA	-0.07	0.02
RHOA	-0.26	-0.24
ARG2	0.37	0.37
RHOG	0.01	0.05
RND3	0.28	0.28
RHOC	-0.26	-0.3
RHOB	-0.38	-0.37
ASNS	0.63	0.64
ASPA	-0.11	-0.13
ASPH	-0.12	-0.12
ASS1	-0.31	-0.36
ASGR1	0	0.02
ASGR2	-0.02	-0.05
ASL	-0.34	-0.27
ASNA1	-0.13	-0.11
ASAH1	-0.35	-0.36
ASCL1	0.28	0.3
ASCL2	0.29	0.23
ART1	0.16	-0.03
ARSF	0.25	0.29
ART3	0.34	0.38
ARVCF	0.17	0.08
ART4	-0.34	-0.29
ATP1A3	-0.51	-0.46
ATP12A	0.03	0.15
ATP1A1	-0.41	-0.39
ATP1A2	-0.11	-0.07
ATOH1	-0.11	-0.19
ATOX1	0.15	0.18
ATM	0.49	0.42
RERE	0.54	0.55
ATIC	-0.3	-0.26
ATF4	0.36	0.33
ATF1	-0.06	-0.14
ATF3	-0.31	-0.29
ZFHX3	0.28	0.21
SERPINC1	-0.29	-0.3
ASTN1	-0.12	-0.12
ATP5C1	0.11	0.07
ATP5B	0.09	0.07
ALDH7A1	-0.44	-0.59
ATP4B	-0.15	-0.09
ATP5A1	-0.09	-0.05
ATP2B4	-0.33	-0.23
ATP2B3	-0.36	-0.32
ATP4A	0.05	0.01
ATP2A3	0.33	0.26
ATP2A2	0.23	0.17
ATP2B2	0.13	0.16
ATP2B1	0.26	0.17
ATP2A1	0.2	0.33
FXYD2	-0.39	-0.29
ATP1B1	-0.23	-0.18
ATP1A4	-0.48	-0.45
ATP1B3	0.51	0.43
ATP1B2	-0.27	-0.24
AUP1	-0.1	-0.08
AVP	-0.11	-0.11
AUH	-0.59	-0.51
ATRX	-0.16	-0.29
KIF1A	0.37	0.2
ATR	0.18	0.07
AXL	-0.16	-0.12
AVPR2	0.03	0.06
AVPR1A	0.06	-0.03
AVPR1B	-0.06	0.07
B2M	0.06	0.1
AZU1	-0.21	-0.21
AZGP1	0.52	0.39
BAI1	-0.33	-0.41
BAG1	-0.52	-0.5
BAD	-0.31	-0.29
BACH1	0.42	0.43
BAAT	0.24	0.13
ATP5G1	-0.41	-0.33
ATP5G2	-0.01	-0.13
ATP5G3	-0.12	0.04
ATP5D	-0.44	-0.47
ATP5E	0.35	0.31
ATP5F1	-0.09	-0.16
ATP6V1B1	0.24	0.19
TCP10L	0.38	0.45
ATP6V1B2	-0.11	-0.04
ATP6V0C	0.25	0.28
ATP5I	-0.06	0.05
ATP5J	-0.04	0.05
ATP6V1A	0.49	0.43
ATP6V0B	0.29	0.32
ATP6V0A1	0.14	0.16
ATP6V1G2	0.07	-0.03
ATP6V1E1	-0.07	-0.03
ATP6V1C1	0.45	0.44
ATP7B	0.17	0.12
ATP6AP1	0.38	0.38
ATP5O	-0.33	-0.31
ATP7A	0.29	0.19
HCN2	-0.05	-0.13
OPN1SW	-0.11	-0.11
TNFRSF17	0.29	0.39
BCR	0.05	-0.08
BCS1L	-0.06	-0.02
BDH1	0.18	0.08
BDKRB1	0.34	0.26
BDNF	-0.13	-0.07
BDKRB2	0.18	0.15
BFSP1	0.13	0.06
CFB	-0.56	-0.55
BHMT	-0.07	0.44
CEACAM1	0.51	0.55
BGN	-0.02	-0.01
BGLAP	-0.14	-0.13
PRDM1	0.31	0.34
BIK	0.11	0.06
BID	0.14	0.26
BICD1	0.14	0.15
BAI2	0.1	0.08
BAI3	-0.23	-0.18
BAK1	-0.55	-0.5
NKX3-2	-0.03	-0.03
BARD1	0.18	0.18
BAX	-0.44	-0.54
BBS1	-0.18	-0.21
BBS2	-0.21	-0.23
BBS4	-0.36	-0.49
BCAT1	0.35	0.35
BCAT2	-0.08	-0.15
BCHE	-0.31	-0.5
BCKDHA	-0.6	-0.59
CCND1	0.12	0.13
BCKDHB	-0.28	-0.27
BCL2A1	0.13	0.13
BCL2	0.24	0.25
BCL2L2	0.19	0.34
BCL2L1	-0.15	-0.14
BCL3	-0.2	-0.31
BCL7A	0.17	0.19
BCL6	-0.09	0.09
BCL9	0.2	0.18
KLF9	-0.01	0.03
BTD	-0.66	-0.75
BTC	-0.21	-0.22
BST2	-0.07	-0.13
BST1	0.33	0.22
BSG	-0.39	-0.4
MUC17	-0.04	-0.13
BRS3	0.08	0.03
ASB6	0.15	0.1
ASB5	-0.14	-0.13
ZFP36L2	0.29	0.22
ZFP36L1	-0.32	-0.37
ASB11	-0.05	-0.01
BRDT	0.13	0.18
BRCA2	0.65	0.72
ASB9	-0.13	-0.23
ASB8	0.04	0.07
BRAF	0.47	0.53
BRCA1	0.43	0.39
ASB7	-0.28	-0.27
ZNF358	-0.07	-0.03
MYL6B	-0.11	-0.31
BUB1B	0.5	0.49
BUB1	0.58	0.55
BTN1A1	0.14	0.18
MYO3B	-0.16	-0.11
BTG1	-0.33	-0.34
BTK	-0.15	-0.11
KLF5	-0.25	-0.36
BTF3	-0.55	-0.55
BMP5	-0.1	-0.14
BMP4	-0.26	-0.13
BMP7	-0.09	-0.21
BMP6	0.07	0.08
BMP1	-0.21	-0.24
BMI1	-0.04	0.01
BMP3	0.06	0.1
BMP2	-0.18	-0.09
BLVRB	-0.12	-0.13
BLVRA	0.06	-0.09
BNC1	0.36	0.27
BLM	0.56	0.55
BLK	0.06	-0.01
CXCR5	0.12	0.23
BLMH	0.12	0.04
FOXL2	-0.05	-0.12
RNF113B	0.27	0.28
BPGM	-0.2	-0.12
BPHL	0.24	0.12
BPI	0.16	0.19
BNIP3	0.16	0.13
BNIP3L	-0.43	-0.33
BOK	-0.6	-0.56
DST	0.14	0.06
BMX	-0.22	-0.11
POLR3D	-0.16	-0.11
BNIP1	-0.09	-0.17
BNIP2	0.15	0.25
BMP8B	0.36	0.41
BMPR1A	0.02	-0.09
BMPR1B	0.41	0.28
BMPR2	0.17	0.19
DAGLA	0.4	0.39
TMEM258	0.12	0.09
MYRF	0.04	0
MPPED2	-0.02	-0.1
GAS8-AS1	-0.13	-0.12
VPS51	0.01	-0.02
ZNHIT2	0.04	0.05
MRPL49	0.06	0
CA4	-0.26	-0.25
CA5A	0.26	0.28
CA2	0.1	0.16
CA3	-0.18	-0.1
CA7	-0.31	-0.35
CA8	-0.11	-0.11
CA6	-0.01	-0.04
PTTG1IP	-0.46	-0.49
C21ORF2	-0.47	-0.39
FMNL1	0.3	0.28
LDLRAD4	-0.18	-0.12
CA1	-0.16	-0.24
TMEM50B	-0.48	-0.49
C1QB	0.11	0.11
C1QA	0.08	0.05
C1QC	-0.05	-0.14
C2	-0.11	-0.14
C1S	-0.21	-0.33
C3AR1	0.11	0.21
C3	-0.6	-0.65
BYSL	0.3	0.29
TSPO	-0.3	-0.29
C1QBP	-0.14	-0.11
SERPING1	0.01	0.16
C5AR1	0.19	0.18
C6	-0.29	-0.36
C7	-0.2	-0.23
C8A	0.05	0
C8B	-0.12	-0.02
C8G	-0.06	0.03
OSGIN2	0.33	0.28
C9	-0.08	-0.11
C4BPA	-0.13	-0.16
C4BPB	0.21	0.2
CAPN5	0.14	0.06
C5	0.06	0.04
CANX	-0.31	-0.42
CAMP	0.14	0.1
CAPN1	-0.64	-0.63
CAPG	-0.16	-0.04
CAMK2D	-0.16	-0.2
CAMK2B	0.23	0.3
CAMLG	-0.73	-0.79
SELM	-0.26	-0.2
CAMK2G	-0.1	-0.19
CAPZA1	0.04	0.12
CAPS	-0.34	-0.36
CAST	0.12	0.18
CAPZA2	-0.22	-0.24
TCEAL2	0.03	0.01
CAPN3	-0.42	-0.35
DEFB104A	-0.11	-0.09
CAPN2	-0.19	-0.24
CAPN6	-0.12	-0.24
CAPNS1	-0.07	-0.02
CALM2	-0.05	-0.18
CALD1	0	0
CALM1	0.21	0.24
S100A16	-0.49	-0.6
CALU	0.39	0.41
CAMK4	0.14	0.19
CHODL	0.26	0.25
CAMK2A	-0.01	0
CALM3	-0.07	-0.15
CALML3	0.17	0.08
CALR	0.25	0.18
CAD	0.37	0.4
SLC25A20	-0.15	-0.19
CACNG1	0.16	0.09
CACNB4	-0.02	-0.01
CACNB3	-0.16	-0.08
CALCR	0.23	0.35
CALCB	0.19	0.19
CALCA	0.21	0.01
S100G	-0.31	-0.15
CALB2	0.02	-0.07
CALB1	0.17	0.15
APOBEC3D	0.42	0.41
CACNA1B	-0.05	-0.08
CACNA1C	-0.05	-0.09
CACNA1A	-0.2	-0.18
CA11	0.39	0.41
CA12	-0.03	-0.06
CA9	-0.36	-0.4
CACNB1	-0.48	-0.41
CACNB2	0.56	0.38
DDR1	0.04	-0.12
CACNA2D1	0.36	0.24
RNF32	0.12	0.14
CACNA1F	0.03	-0.04
CACNA1S	-0.07	-0.03
CACNA1D	-0.07	0.04
CACNA1E	-0.11	-0.13
CCIN	-0.06	-0.04
CCBL1	-0.58	-0.52
CCK	0.17	0.16
CCKBR	0.06	-0.05
CCKAR	0.05	0.1
KRIT1	-0.08	-0.14
CCNB1	0.41	0.46
CCNA2	0.5	0.57
CCNC	-0.16	-0.3
CCND2	0.01	0.04
RUNX3	0.05	0.02
CBFB	0.29	0.35
SERPINA6	-0.24	-0.29
CBL	0.46	0.44
CBLB	0.2	0.18
CBLN1	-0.05	-0.03
SERPINH1	0.12	0.09
CBR1	-0.28	-0.06
CBR3	-0.32	-0.25
CBS	0.63	0.67
CAV3	-0.65	-0.62
CAV2	-0.43	-0.46
CAV1	-0.32	-0.29
GATA5	-0.36	-0.35
CBFA2T3	0.06	0.01
RUNX1T1	-0.12	-0.15
RUNX1	-0.21	-0.08
ACTRT2	-0.65	-0.67
RUNX2	-0.14	-0.1
CASP1	-0.13	-0.1
CASP2	0.08	0.06
CAPZB	0.32	0.28
CARS	0.39	0.34
SPDYA	0.44	0.48
CASP5	0.08	0.03
CASP6	0.06	0.04
CASP3	0.22	0.18
CASP4	0.1	0.16
CASP9	0.41	0.31
CASP10	0.29	0.26
ZFP28	0.36	0.36
CASP7	0.4	0.26
CASP8	0.17	0.05
CASR	-0.18	-0.34
CAT	-0.49	-0.44
CASQ1	-0.03	-0.07
NEK7	-0.33	-0.42
CASQ2	-0.39	-0.38
ENTPD3	-0.79	-0.81
ENTPD5	0.51	0.43
CD40	0.02	0.1
CD40LG	-0.17	-0.23
CD38	0.37	0.34
ENTPD1	-0.12	-0.18
ENTPD2	-0.38	-0.35
ENTPD6	0.26	0.21
CD36	-0.15	-0.1
SCARB1	0.22	0.2
RIMS4	-0.09	-0.19
SCARB2	0.08	-0.02
CD37	0.08	0.14
TNFSF8	0.11	0.14
SUN5	-0.19	-0.22
CD33	-0.13	-0.11
MACROD2	-0.29	-0.31
SIGLEC6	-0.4	-0.42
CD34	-0.2	-0.17
CD80	0.1	0.09
CD28	0.11	0.06
BRI3BP	0.44	0.44
TNFRSF8	0.3	0.26
CD86	0.2	0.16
CCM2L	-0.05	0.18
CD27	0.18	0.2
SOGA1	0.09	0.13
CD22	-0.05	-0.02
MS4A3	-0.16	-0.17
CD14	0.08	0.09
CD9	-0.14	-0.16
MS4A1	0.1	0.1
CD19	0.44	0.43
CD8B	0.38	0.39
CTCFL	0.22	0.26
TRIM69	0.36	0.37
CD7	0.57	0.68
NOL4L	0.2	0.2
CBLN4	-0.01	0.08
CD5L	-0.33	-0.33
CD6	0.16	0.22
CD4	0.15	0.21
CD5	0.33	0.27
CD247	0.26	0.25
MROH8	-0.14	-0.24
CD3E	0.18	0.18
CD3G	0.34	0.3
CD2	0.22	0.24
CD3D	0.18	0.2
SAMD10	-0.26	-0.23
CD1D	0.25	0.31
ABHD16B	0.03	0.12
CD1E	-0.46	-0.48
CD1C	-0.44	-0.45
CD1B	-0.33	-0.35
CD1A	-0.5	-0.53
CCT6A	0.49	0.53
SLC32A1	-0.1	-0.11
CCNT2	-0.31	-0.25
CCNT1	0.44	0.45
BPIFA2	-0.2	-0.08
CCNH	-0.52	-0.5
CCNG2	-0.04	-0.16
C20ORF96	0.27	0.35
CCNG1	-0.56	-0.55
CCNF	0.66	0.67
WFDC3	-0.1	-0.07
CCNE1	0.2	0.39
ZBTB46	0.12	0.1
CCND3	-0.44	-0.38
CDH18	0.2	0.29
CDK2	0.24	0.21
CDK3	-0.02	-0.06
CDK4	0.24	0.21
CDK5	-0.18	-0.21
CDK6	0.57	0.53
CDK7	-0.3	-0.33
CDH10	-0.25	-0.28
CDH11	-0.32	-0.3
CDH12	0.12	-0.02
CDH13	-0.08	-0.08
CDH15	-0.51	-0.46
CDH16	-0.47	-0.45
CDH17	-0.24	-0.16
CDH3	0.05	0.05
CDH2	0.23	0.21
CDH5	0.02	0.04
SMCR8	-0.2	-0.21
CDH4	-0.33	-0.4
CDH7	-0.05	-0.07
CDH6	-0.17	-0.21
SMCR5	0.01	-0.04
CDH9	-0.33	-0.41
CDH8	-0.02	-0.07
IFNL2	0.15	-0.11
CDC25A	0.56	0.6
IFNL3	-0.19	-0.25
IFNL1	0.05	-0.04
CDC25C	0.4	0.47
CDC25B	0.18	0.27
CDC34	0.21	0.11
CDC27	0.3	0.25
CDH1	0.3	0.24
CDC42	0.03	0.03
LRBA	-0.16	-0.22
CDC6	0.52	0.51
CDC20	0.63	0.65
CDC5L	0.16	0.05
2015-09-07	0.45	0.34
CDA	0.04	0.06
ADAMTS14	-0.25	-0.21
NRSN1	-0.19	-0.16
CD97	-0.55	-0.54
CD151	-0.35	-0.36
CDK1	0.49	0.55
CD72	0.22	0.16
CD70	-0.06	-0.04
CD69	-0.37	-0.27
CD68	0.01	0.15
UBE2F	-0.2	-0.27
CD81	-0.38	-0.34
CD79B	0.17	0.15
TMEM37	-0.54	-0.59
CD79A	0.36	0.35
CD74	-0.34	-0.43
CD53	0.27	0.3
CD48	-0.02	-0.08
CD47	-0.38	-0.41
CD44	-0.19	-0.13
CD63	-0.68	-0.65
CD59	-0.5	-0.5
CD58	-0.36	-0.28
SSX9	0.16	0.12
CHAD	-0.37	-0.44
RCBTB2	-0.13	-0.06
CHAT	-0.21	-0.18
SSX7	0.49	0.43
CEACAM8	-0.06	0.11
CEACAM4	-0.03	-0.05
WFDC10B	-0.2	-0.14
CHI3L2	-0.38	-0.43
CHI3L1	-0.43	-0.4
CHKA	0.41	0.4
CHIT1	0.03	0.12
CHGA	0.24	0.18
FOXN3	0.17	0.13
CHGB	0.09	0.22
AKR1C4	0.26	0.05
CHD4	0.11	0.06
CHEK1	0.6	0.55
CHD1	-0.14	-0.13
RCC1	-0.03	-0.03
CHD3	-0.03	-0.01
CHD2	-0.27	-0.34
CHRNA1	0.03	-0.08
CHRNA2	-0.22	-0.23
CHRM4	0.13	0.16
CHRM5	0.22	0.11
LYST	-0.16	-0.18
CHRM3	0.44	0.42
CHRM1	-0.25	-0.22
CHRM2	0.33	0.2
CHN2	0.52	0.43
SPIN4	0.25	0.28
CHML	0.18	0.15
CHN1	0.14	0.12
CHM	0.22	0.2
CIDEA	-0.31	-0.13
CHUK	0.01	-0.01
CHRNG	0.04	-0.06
CHRNE	0	-0.04
CHRND	0.05	0.14
CHRNB4	-0.08	-0.12
CHRNB3	-0.21	-0.18
CHRNB2	0.2	0.12
CHRNB1	0	0.14
CHRNA5	0	-0.08
CHRNA4	-0.09	-0.13
CHRNA3	-0.06	-0.15
CDKN2D	0.26	0.21
CDKN3	0.52	0.57
CDO1	0.12	0.11
CDR1	-0.23	-0.29
CDR2	0.33	0.3
CDK8	0.1	0.17
CDK9	-0.33	-0.28
CDKN1A	-0.68	-0.67
CDKN1B	0.12	0.12
CDKN1C	-0.3	-0.35
CDKN2A	0.06	0.08
CDKN2B	-0.12	-0.18
CDKN2C	0.16	0.2
CEACAM5	0.4	0.37
CEBPB	0.03	0.03
CEBPA	-0.3	-0.25
CEBPE	-0.17	-0.15
CEBPD	-0.07	-0.07
CEBPG	0.33	0.32
CDSN	-0.14	-0.17
CDS1	-0.35	-0.33
CD52	-0.09	-0.07
CDX2	-0.04	-0.15
CLGN	0.55	0.6
CDX4	-0.07	-0.11
CES1	-0.21	-0.25
CETN3	-0.14	-0.21
CETP	-0.31	-0.29
CETN1	-0.27	-0.27
CETN2	-0.01	-0.11
CENPA	0.6	0.66
CENPB	0.03	0.14
CEL	-0.32	-0.29
CELP	-0.27	-0.28
DOCK11	0.39	0.34
CENPE	0.58	0.64
CENPF	0.66	0.66
CENPC	0.09	0.12
C11ORF31	0.13	0.06
CGA	-0.01	0.16
CFTR	-0.52	-0.63
CEACAM7	-0.15	-0.21
CEACAM3	0.01	-0.07
CTSC	0.17	0.27
CFL2	0.13	0.19
CFL1	0.18	0.18
CCR2	0.2	0.14
CCR1	0.09	0.08
CCR7	0.12	0.02
CCR8	0.05	0.07
ACKR2	0.4	0.41
CCR3	-0.39	-0.35
CCR4	-0.03	0.1
CCR5	0.43	0.43
CCR6	-0.19	-0.23
ABCC2	0.32	0.18
CMKLR1	0.25	0.27
LTB4R	0.01	0.04
PLK3	-0.24	-0.32
CNGA4	-0.12	-0.1
CNGA3	0.01	0.05
CNGA2	-0.49	-0.42
CNGA1	-0.08	-0.08
CNGB1	0.22	0.12
CNTFR	-0.27	-0.24
CNR1	-0.57	-0.46
CNR2	0.14	0.26
CNN3	-0.31	-0.36
CNP	0.41	0.32
CNN1	-0.15	-0.13
CNN2	-0.25	-0.27
COL1A2	0.3	0.26
COL1A1	0.32	0.28
CNTN1	0.36	0.09
CIRBP	-0.27	-0.34
CKB	-0.31	-0.18
TBCB	0.13	0.09
CISH	-0.47	-0.42
CKM	0.5	0.55
ERCC8	-0.07	-0.05
CKMT2	0.05	-0.13
CKS1B	0.42	0.47
CKS2	0.21	0.2
AP2M1	0.03	0.13
AP1S1	-0.24	-0.19
AP2S1	-0.01	0
AP3S1	-0.07	-0.07
CLC	-0.14	-0.09
CLCA1	0.03	-0.13
CLCN1	-0.16	-0.08
CLCN2	0.2	0.22
CLCN3	-0.06	-0.13
CLCN4	0.02	-0.02
CLCNKA	-0.08	-0.11
CLCN7	0.39	0.47
CLCN6	0.25	0.25
CLCN5	0.17	0.2
CLU	-0.24	-0.15
CLCNKB	0.17	0.18
CLK1	0.05	-0.04
CLIC2	-0.07	-0.02
CLIC1	-0.35	-0.31
CLK3	0.04	0.03
CLK2	0.02	-0.03
CLN5	-0.68	-0.68
TPP1	0.14	0.26
CLN3	0.12	0.09
CLNS1A	0.47	0.48
CLTA	0.04	-0.02
CLPS	0.05	-0.05
CLPTM1	0.15	0.05
CMA1	-0.29	-0.28
CLTB	-0.42	-0.53
CLTC	0.34	0.42
CPT1B	0	0.03
CPT1A	0.53	0.57
CPS1	0.03	-0.02
CPOX	0.18	0.22
CPN2	-0.12	-0.11
CPN1	0.21	0.21
CPM	-0.1	0.01
CLDN7	-0.18	-0.09
CLDN3	0.68	0.68
CLDN4	-0.01	-0.02
CPE	-0.02	-0.06
CPD	0.29	0.29
CPB2	-0.11	0.02
CPB1	0.27	0.19
CPA2	-0.01	0.14
CPA3	-0.35	-0.35
CP	0.11	0.16
CPA1	0.28	0.35
COX15	0.17	0.03
COX10	-0.46	-0.42
COX11	-0.24	-0.18
COX7C	-0.38	-0.34
COX8A	0.27	0.24
COX7B	-0.05	-0.07
COX7A1	-0.11	-0.12
COX7A2	0.31	0.26
COX6C	0.46	0.47
HAPLN1	-0.13	-0.07
CRY1	0.05	0.02
CRX	-0.09	-0.21
CRP	0.19	0.21
CRMP1	0.01	-0.04
CRIP2	-0.5	-0.45
CRIP1	-0.17	-0.14
CRKL	0.17	0.12
CRK	-0.58	-0.67
CRHBP	0.01	-0.01
CRH	-0.05	0.14
CRHR2	-0.14	-0.02
CRHR1	-0.11	0.01
ATF6B	0.02	-0.03
CREBL2	-0.33	-0.36
CREM	-0.03	-0.06
CRAT	-0.15	-0.16
CREB1	0.19	0.1
ATF2	0.11	0.12
CREBBP	0.51	0.5
CR2	0.03	0.02
CRABP1	0.4	0.17
CRABP2	-0.02	0.01
CPT2	0.17	0.22
CR1	-0.18	-0.19
CR1L	-0.04	-0.03
COL16A1	-0.1	-0.09
COL15A1	0.24	0.19
COL13A1	-0.29	-0.33
COMP	-0.2	-0.16
COL19A1	-0.22	-0.16
COL17A1	-0.46	-0.48
COL9A3	0.57	0.63
COL9A2	0.22	0.17
COL9A1	0.18	0.03
COL8A2	0.17	0.11
COL12A1	0.1	0.14
COL11A2	-0.23	-0.12
COL11A1	0.35	0.29
COL10A1	0.11	0.06
COL5A2	0.32	0.3
COL6A1	0.03	0.05
COL4A6	-0.28	-0.29
COL5A1	0.2	0.22
COL7A1	-0.1	-0.16
COL8A1	-0.08	-0.05
COL6A2	-0.07	0.02
RPS4Y2	0.03	-0.02
COL6A3	0.04	0.11
COL4A1	0.26	0.14
COL2A1	0.44	0.44
COL3A1	0.27	0.31
COL4A4	-0.03	0.02
COL4A5	-0.04	-0.08
COL4A2	0.2	0.16
COL4A3	-0.07	0.02
COX6A1	0.33	0.32
COX6A2	-0.14	-0.12
COX6B1	-0.07	-0.11
COX5B	0.33	0.43
MAP3K8	0	0.12
COX4I1	-0.27	-0.35
COMT	-0.15	-0.17
COPA	0.17	0.11
COPB1	0.14	0.13
KLF6	-0.23	-0.24
SLC31A1	0.06	0.05
SLC31A2	0.23	0.24
CTNNA1	-0.46	-0.49
CTLA4	0.52	0.4
CTGF	-0.12	-0.15
CTH	0.43	0.29
CTBP2	0.27	0.27
CTF1	0.02	-0.06
CTPS1	0.28	0.28
CTNND1	0.05	0.02
CTNND2	0.31	0.24
CTNNB1	-0.2	-0.3
CTNNA2	0.06	0.08
CTNS	-0.06	0.01
CSTF3	0.35	0.36
CSTF2	0.7	0.68
CSTF1	0.42	0.44
CSTB	-0.04	-0.09
CSTA	0.27	0.17
CST6	-0.05	-0.17
CST5	-0.61	-0.58
CST4	-0.23	-0.31
CTBP1	0.1	0.03
CTBS	0.01	0.07
NKX2-5	-0.01	-0.02
CX3CR1	-0.34	-0.33
CXADR	-0.06	-0.07
TEX28	0.38	0.39
CTSS	0.04	0.05
CTSW	0.45	0.42
CTSZ	0.08	0.12
CUX1	-0.08	-0.08
CYB561	-0.12	-0.16
CYBA	-0.34	-0.25
CYB5A	-0.31	-0.23
CTSD	-0.31	-0.29
CTSB	-0.01	0.07
CTSG	-0.44	-0.54
CTSE	-0.71	-0.78
CTRL	0.29	0.37
CTSO	-0.48	-0.47
KRTAP13-1	-0.16	-0.08
CTSK	0.13	0.03
CTSH	-0.29	-0.3
CTSV	0.48	0.49
CTSL	0.06	0.13
CRYGS	0.26	0.21
CS	0.42	0.36
CRYM	-0.51	-0.56
CRYZ	-0.28	-0.23
CSE1L	0.44	0.43
CSF1	0.2	0.27
MAPK14	0.11	0.07
CSF2RB	0.21	0.17
CSF1R	-0.05	-0.01
CSF2	-0.54	-0.51
CRYBA1	-0.04	-0.14
CRYAB	-0.11	-0.17
CRYAA	-0.02	-0.02
CRY2	-0.16	-0.21
CRYBB2	-0.02	-0.04
CRYBB1	0.17	0.16
CRYBA4	0	-0.08
CRYBA2	-0.05	-0.04
CRYGB	0.25	0.33
CRYGA	0.29	0.23
CRYBB3	0.01	0.11
CRYGD	-0.09	-0.19
CRYGC	0.14	0.13
CSNK1G3	-0.58	-0.66
CSNK2A1	0.19	0.13
CSNK2A2	-0.33	-0.27
CSNK2B	0.22	0.16
PLIN4	0.05	0.06
VCAN	0.12	0.04
NCAN	0.1	0.16
CSPG4	-0.4	-0.42
CSRP1	-0.47	-0.5
CSRP2	-0.08	-0.02
SLC25A10	0.23	0.2
CST1	-0.25	-0.24
CST2	-0.24	-0.28
CST3	-0.48	-0.5
CSF3R	-0.44	-0.47
CSF3	-0.28	-0.38
CSH2	0.2	-0.01
CSH1	0.14	-0.13
CSK	0.06	0.03
CSHL1	0.35	0.17
CSN2	0.44	0.55
CSN1S1	0.05	-0.03
CSN3	-0.06	0.03
CSNK1D	0.31	0.43
CSNK1A1	-0.54	-0.52
CSNK1G2	0.1	0.07
CSNK1E	0.01	-0.07
DDB1	-0.19	-0.13
DDB2	-0.63	-0.56
DCX	0.09	0.13
GADD45A	-0.27	-0.33
DDC	0.21	0.15
AKR1C1	0.07	0.14
DCN	-0.16	-0.14
DCTD	-0.29	-0.28
ECI1	0.21	0.19
DCK	0.4	0.41
DCT	-0.24	-0.26
DCTN1	0.16	0.16
ACE	0.12	0.03
DHX8	0.25	0.24
DMXL1	-0.18	-0.16
DDX6	0.27	0.25
DDX11	0.26	0.28
DDX10	0.57	0.59
GPR112	-0.08	0.04
DHX9	-0.07	-0.07
DDOST	0.2	0.18
DDIT3	0.66	0.73
DDX5	-0.13	-0.18
DDX3X	0.1	0.06
DDX1	0.2	0.23
DGKG	0.42	0.3
DGKQ	-0.1	-0.14
DAO	-0.14	-0.13
DAP	0.14	0.08
DAPK1	0.04	-0.07
DAPK3	-0.34	-0.44
DARS	0.21	0.14
DAB1	0.07	0.04
DAB2	-0.1	0.05
FUNDC1	-0.55	-0.51
DACH1	-0.46	-0.44
DAD1	0.2	0.27
CD55	-0.21	-0.13
DAG1	0.08	0.14
DGKA	-0.09	-0.05
DGKB	0.33	0.24
DBN1	0.39	0.29
DBT	-0.27	-0.28
DBP	0.17	0.22
DCC	-0.06	-0.21
DAZ1	0.06	-0.07
DAXX	0.14	0.17
DAZL	0	-0.19
DBH	-0.01	0.07
BRINP1	-0.31	-0.17
DBI	0.05	0.07
CYP8B1	-0.08	-0.17
CYP11A1	-0.3	-0.3
CYP4B1	-0.42	-0.45
CYP7A1	0.19	0.25
CYP4A11	-0.06	0.11
CYP3A4	0.02	0.01
CYP3A5	0.01	-0.04
CYP2F1	-0.19	-0.28
CYP2J2	0.06	0.03
CYP2E1	0.5	0.4
CYP51A1	0.06	0.02
CYP27B1	0.12	0.1
CYP27A1	-0.06	0
CYP26A1	-0.23	-0.09
CYP24A1	-0.05	-0.02
APOOL	0.31	0.15
CYP21A2	-0.34	-0.33
CYP19A1	0.32	0.27
CYP17A1	-0.31	-0.21
CYP11B2	-0.24	-0.27
CYP11B1	0.34	0.43
HDX	-0.05	-0.06
CYP2A6	0.08	0.23
CYP2A7	0.03	0.03
CYP3A7	-0.14	-0.18
CYP1A2	0.03	0.21
CYP1B1	-0.21	-0.18
CYLD	0.13	0.12
CYP1A1	0.12	0.06
GJE1	0.63	0.64
CYBB	0.21	0.25
CYC1	0.31	0.33
CYLC1	-0.24	-0.23
CYLC2	-0.47	-0.43
CYP2D6	0	-0.06
CYP2D7	-0.09	-0.12
AMER1	0.16	0.06
CYP2C18	-0.3	-0.47
CYP2C19	-0.17	-0.13
CYP2C9	-0.23	-0.45
CYP2C8	0.27	0.3
CYP2A13	-0.25	-0.27
CYP2B6	0.32	0.48
DNA2	0.35	0.27
DMWD	0.5	0.54
DMRT1	-0.07	-0.12
DMPK	0.01	0.03
DNAH5	0.16	0.15
DNAH9	-0.36	-0.46
DNAH8	0.08	0.02
DNASE1L2	0.29	0.34
DNASE1	0.54	0.45
DYNC1H1	0.12	0.11
DNASE1L3	-0.32	-0.31
DNASE2	0.01	-0.05
DYNC1LI2	-0.05	-0.09
DYNC1I1	0.15	0.15
DYNC1I2	0.11	0.2
DNMT1	0.64	0.53
TRDMT1	0.22	0.11
DNM2	-0.27	-0.17
DNTT	0.05	0.05
DNMT3A	0.38	0.43
DNMT3B	0.74	0.73
DIAPH1	0.04	0.09
NQO1	0.15	0.23
2015-09-01	0.35	0.32
DIAPH2	-0.23	-0.28
DIO1	0.2	0.19
DIO3	-0.44	-0.57
DIO2	-0.1	-0.19
DLAT	0.42	0.36
DKC1	0.55	0.49
DLG1	0.12	0.13
DLD	0.13	0.13
DLG3	0.3	0.3
DLG2	-0.01	-0.05
DLST	0.1	0.06
DLG4	-0.01	-0.03
DLX1	-0.16	-0.17
DLX2	0.21	0.24
DLX3	-0.23	-0.22
DLX4	-0.42	-0.47
DLX5	0.01	-0.04
DLX6	0.39	0.39
DMBT1	-0.53	-0.47
DMD	0.06	0.01
SARDH	0.18	0.15
DMP1	0.05	0.03
DNM1	0.06	0.11
RPL23AP74	-0.22	-0.2
DHCR24	-0.2	-0.24
DHFR	0.01	0.08
DGUOK	0.35	0.29
DHCR7	0.59	0.58
CYB5R3	-0.27	-0.27
DHPS	-0.08	-0.03
DHODH	-0.14	-0.28
LOC729603	-0.05	0.01
DEFA4	0.21	0.27
DEFA3	0.16	0.2
DEFA6	0.15	0.01
DEFA5	0.17	0.16
DHX15	0.21	0.13
DECR1	-0.08	-0.21
DFFB	-0.15	-0.26
DFFA	0.27	0.27
TIMM8A	0.39	0.36
DEFB1	-0.09	0.05
CFD	-0.33	-0.29
DES	-0.45	-0.43
DFNA5	-0.19	-0.18
MAGEB10	-0.12	0.01
PTCHD1	-0.06	-0.09
COCH	0.29	0.4
PHC2	-0.03	-0.08
EEF1A1	-0.54	-0.56
EEF1A2	-0.02	-0.12
EDN2	-0.02	-0.03
EDN1	-0.33	-0.28
EDNRA	0.08	0.01
EDN3	-0.11	-0.12
PHC1	0	-0.06
EDNRB	-0.47	-0.44
EDA	-0.59	-0.59
S1PR1	-0.22	-0.21
LPAR1	-0.26	-0.26
S1PR3	0.28	0.29
ECE1	0.18	0.07
ECH1	0	-0.07
ECHS1	0.05	0.04
ECM1	-0.51	-0.49
ECT2	0.23	0.13
GPR183	0.08	-0.08
E2F5	0.2	0.2
E2F4	0.19	0.16
EBF1	0.3	0.24
E4F1	0.1	0.05
E2F6	0.12	0.1
C16ORF52	0.36	0.29
E2F2	0.45	0.5
E2F3	0.22	0.18
E2F1	0.53	0.52
MAGEE2	-0.28	-0.42
DYRK1A	0.15	0.15
DVL2	0.14	0.2
UPRT	-0.38	-0.42
DVL3	0.31	0.28
TOR1A	-0.39	-0.36
DUSP9	-0.14	-0.18
DVL1	0.03	-0.01
DUT	-0.16	0.06
DUSP7	-0.11	-0.29
DUSP6	-0.45	-0.46
DUSP8	-0.13	-0.13
DUSP3	0.48	0.33
DUSP2	0.02	0.03
DUSP5	-0.35	-0.35
DUSP4	-0.01	-0.09
DTYMK	0.3	0.27
DTX1	0.14	0.05
DUSP1	-0.68	-0.59
ECM2	-0.12	-0.19
SLC26A2	0.27	0.11
DTNA	0.22	0.23
DTNB	0.09	-0.11
HBEGF	-0.41	-0.46
DSP	0.39	0.44
EPYC	-0.1	0.03
DSPP	-0.06	-0.06
DSG1	-0.21	-0.17
DSG2	-0.05	-0.1
OTUD6A	0.05	-0.05
DSG3	-0.38	-0.38
TSC22D3	-0.1	-0.03
DSC2	0.37	0.49
DSC3	0.39	0.42
DSCAM	0.07	-0.11
RCAN1	-0.36	-0.39
DSC1	-0.02	0.06
ATN1	-0.14	-0.21
VENTXP1	0.16	0.15
DRP2	-0.19	-0.22
ARID3A	0.38	0.36
DRG2	-0.04	-0.07
DRD5	0.36	0.32
DRD4	0.17	0.09
DRD3	-0.05	-0.02
DRD2	0.26	0.32
DRD1	-0.06	0.01
SLC26A3	-0.32	-0.32
DR1	-0.41	-0.42
DPYSL3	0.3	0.3
DPYSL2	-0.52	-0.53
DPYD	-0.33	-0.24
DPYS	-0.19	-0.28
DPP6	-0.23	-0.23
DPT	0.03	0.04
DPH2	0.49	0.46
DPP4	-0.33	-0.3
DPEP1	-0.01	-0.02
DPAGT1	0.36	0.15
DOK1	-0.41	-0.27
DXO	0.03	0.03
DOCK2	0.25	0.29
DOCK3	0.01	0.02
DOCK1	0.32	0.33
EP300	0.04	0.11
EPAS1	-0.02	-0.04
EPB41	0.53	0.51
EPB41L1	0.21	0.27
EPB41L2	0.06	0.28
EPB42	-0.31	-0.32
DMTN	-0.41	-0.45
STOM	-0.67	-0.76
EPHA1	-0.23	-0.2
EPHA3	-0.28	-0.3
EPHA4	-0.48	-0.42
EPHA5	0.01	-0.19
GPR119	0.41	0.41
EPHA7	0.18	0.2
EPHA8	-0.07	-0.11
EPHB1	-0.17	-0.22
CTTN	0.31	0.18
EMX1	-0.17	-0.18
EN1	0	0.08
EMX2	0.05	-0.04
ENDOG	-0.64	-0.7
EN2	-0.07	-0.12
ENO1	0.3	0.37
ENG	-0.11	-0.12
ENO3	0.09	0.16
ENO2	-0.09	-0.07
ENSA	-0.25	-0.28
ENPEP	0.17	-0.01
SLC29A1	-0.12	0.02
ELK1	-0.05	-0.15
ELF4	-0.3	-0.16
ELF5	0.12	0.07
ACTRT1	0.01	-0.03
ELN	-0.35	-0.38
ELK3	-0.01	-0.04
ELK4	0.09	0.23
MORN2	-0.15	-0.11
EMD	0.12	0.14
MARK2	0.48	0.49
EML1	-0.37	-0.32
EMP3	-0.04	0.08
EMR1	0.29	0.23
PNCK	0.09	0.09
EMP1	-0.3	-0.37
EMP2	-0.29	-0.32
EIF5A	-0.04	-0.06
ELANE	0.09	0.07
CELA1	0.23	0.21
ELAVL3	0.18	0.13
ELAVL1	0.1	0.15
ELAVL2	0	-0.06
SERPINB1	-0.41	-0.35
GAB3	-0.23	-0.21
ELF3	0.16	0.15
ELF2	-0.35	-0.35
ELF1	-0.49	-0.48
ELAVL4	-0.01	-0.04
EIF4A1	-0.18	-0.21
EIF4A2	-0.2	-0.14
EIF4B	-0.24	-0.22
EIF2S3	-0.26	-0.28
GPR142	0.01	0.02
EPHA2	-0.24	-0.27
EIF4G1	0.24	0.28
EIF4G2	-0.08	-0.08
EIF5	-0.22	-0.14
EIF4E	-0.1	-0.13
EIF4EBP1	0.59	0.6
EIF4EBP2	0.21	0.18
EGFR	0.23	0.21
EGR2	-0.06	-0.01
EGR1	-0.44	-0.41
MEGF6	-0.44	-0.4
CELSR2	-0.13	-0.13
MEGF9	-0.43	-0.34
MEGF8	-0.01	0
EIF2S1	-0.07	-0.12
EIF1AX	-0.39	-0.36
EIF2B1	0.16	0.13
EGR3	-0.36	-0.33
EHHADH	-0.11	0.03
EFNA1	-0.04	-0.06
EFNA2	-0.01	-0.12
EEF2	-0.13	-0.24
EEF1D	0.05	-0.01
EEF1G	-0.15	-0.1
EGF	0.01	0.01
CELSR3	0.36	0.4
EFNB2	-0.5	-0.56
EFNB3	-0.02	-0.08
EFNA5	-0.23	-0.29
EFNB1	-0.35	-0.39
EFNA3	0.23	0.22
EFNA4	0.12	0.04
EEF1B2	-0.55	-0.5
FBN1	-0.02	-0.01
FBN2	0.1	0.04
EFEMP1	-0.45	-0.4
FBP1	0.07	0.11
FCAR	0.24	0.22
FCER1A	-0.51	-0.5
MS4A2	-0.31	-0.31
FCER1G	-0.02	0
FBLN1	0.21	0.23
FARSA	0.07	0.18
FASN	0.06	0.11
FAT2	-0.03	-0.04
FAU	-0.22	-0.15
FBLN2	0.03	0.01
PTK2B	-0.33	-0.26
FAH	-0.53	-0.56
FANCB	0.43	0.36
BPTF	0.21	0.19
FANCG	0.44	0.44
FANCF	0.1	0.07
FAP	-0.15	-0.09
FANCD2	0.36	0.4
FANCC	0.31	0.28
FANCE	0.02	0
ACSL3	0.16	0.05
ACSL1	0.22	0.23
ACSL4	-0.58	-0.55
FECH	0.09	0.15
FDXR	-0.59	-0.54
GPC4	-0.29	-0.17
FEN1	0.53	0.52
FDPS	-0.2	-0.25
FDX1	0.16	-0.02
FCN1	0.15	0.17
FKTN	-0.3	-0.35
FCGRT	-0.21	-0.24
FDFT1	-0.42	-0.42
MEF2B	0.09	0.09
FCN2	0.16	0.17
FCGR1A	0.06	0.01
FCER2	-0.03	0.13
FCGR3A	0.05	0.04
FCGR2B	0.14	0.15
FCGR2A	-0.31	-0.32
FGR	0.29	0.3
FH	0.21	0.04
FGFR4	0	0.05
FGG	-0.29	-0.28
FGL1	0.43	0.37
FGFR1	-0.01	-0.06
FGFR3	-0.35	-0.35
GPC5	-0.26	-0.3
FGFR2	-0.36	-0.31
FGF11	0.27	0.38
FGF12	0.44	0.37
FGF13	0.09	0.14
FGF14	-0.26	-0.17
FGF8	0.15	0.11
FGF7	-0.04	0.01
FGF10	-0.5	-0.51
FGF9	-0.27	-0.27
FGF4	-0.14	-0.12
FGF3	0.11	0.22
FGF6	0.2	0.23
FGF5	-0.13	-0.16
FGD1	-0.14	-0.12
FGB	0.22	0.34
FGF2	-0.25	-0.25
FGF1	-0.25	-0.17
FER	-0.12	-0.09
FGA	0.24	0.22
FES	0.12	0.19
FOXJ1	-0.05	-0.05
FOXC2	-0.09	-0.11
FOXL1	-0.01	-0.06
FOXE3	0.06	0.1
FOXD4	-0.26	-0.28
FOXI1	0	-0.07
FOXC1	-0.02	-0.09
FOXD1	0.4	0.43
FOXF1	-0.37	-0.33
MPP7	-0.06	-0.01
FOXF2	-0.38	-0.31
FOXG1	0.42	0.32
FKBP4	0.28	0.25
FKBP5	-0.02	0.06
FKBP3	0.25	0.37
FKBP2	0.04	0.09
FKBP1B	-0.13	-0.19
FKBP1A	0.22	0.3
FIGF	-0.43	-0.46
FHL3	0.02	-0.01
FHL2	0.16	0.09
FHL1	-0.41	-0.44
FHIT	-0.44	-0.35
ERBB3	-0.34	-0.36
ERBB2	0.11	-0.11
ERCC1	-0.2	-0.26
ERBB4	-0.6	-0.59
EREG	-0.27	-0.21
ERCC2	-0.39	-0.34
ERCC3	-0.24	-0.15
EYA4	-0.09	-0.13
ERCC5	-0.28	-0.29
ERCC4	-0.01	0.01
ERCC6	0.19	0.19
ERF	0.33	0.33
ERH	0.2	0.26
ERG	-0.36	-0.35
EPHB2	0.35	0.41
EPHB3	0.18	0.18
EPHB4	-0.06	-0.16
EPHB6	-0.08	-0.06
EPHX1	-0.07	-0.03
EPHX2	-0.52	-0.53
STX2	-0.04	0
CLN8	0.15	0.1
EPO	-0.1	-0.14
EPOR	0.1	0.19
EPRS	0.49	0.39
EPS8	-0.47	-0.49
EPS15	-0.13	-0.09
NR2F6	0.21	0.04
ESR1	-0.39	-0.43
ESD	-0.38	-0.45
ESRRB	0.18	0.19
ESRRA	-0.29	-0.32
ESR2	0.39	0.4
ETF1	-0.24	-0.34
ESRRG	0	-0.15
ETFDH	0.2	0.23
ETFB	-0.26	-0.21
ETFA	-0.16	-0.13
ERN1	0.46	0.46
SAMD8	0.35	0.35
FBL	0.12	0.15
EXT2	0.36	0.37
EXTL2	0.06	0
EXTL1	-0.24	-0.19
TRUB1	0.08	-0.15
EVX1	-0.13	-0.13
EXT1	-0.11	-0.06
EWSR1	0.35	0.26
EYA3	-0.11	-0.12
EXTL3	0.1	0.2
EYA2	0.4	0.45
EYA1	0.28	0.19
ETV2	-0.44	-0.43
ETV3	-0.15	-0.11
ETV4	-0.1	-0.14
ETV5	-0.34	-0.26
ETS1	0.06	0.06
ETS2	-0.32	-0.37
ETV1	-0.67	-0.63
EVI2B	0.29	0.33
EVPL	-0.25	-0.19
ETV6	0.36	0.29
EVC	-0.01	-0.08
MECOM	-0.32	-0.26
EVI2A	0.06	0.08
FABP4	-0.2	-0.08
FAAH	-0.13	-0.18
F13B	0.29	0.38
F13A1	-0.16	-0.13
F12	0.07	0.14
F11	-0.38	-0.35
FANCA	0.46	0.42
FABP7	-0.14	-0.25
FABP6	-0.11	-0.22
FABP5	-0.09	-0.12
FABP3	0.01	0.06
FABP2	-0.3	-0.25
FABP1	-0.06	-0.06
F2RL1	-0.57	-0.62
F2RL2	-0.06	-0.08
F2R	-0.09	-0.01
EZH2	0.7	0.66
F2	0.01	0.07
EZH1	0.18	0.13
F9	0.18	0.22
F10	-0.33	-0.35
F8	-0.09	-0.12
F7	0.3	0.34
F3	-0.46	-0.48
F5	0.38	0.3
FRK	0.24	0.13
EIF5AL1	-0.02	0
MTOR	0.58	0.53
HECTD2	0.19	0.16
FSHB	-0.08	-0.04
CENPI	0.55	0.54
FSHR	0.14	0.12
FGFBP3	0.37	0.25
NR5A2	-0.31	-0.29
FTH1	-0.05	0
FRG1	-0.08	-0.01
FRZB	0.13	0.1
FTH1P5	0.03	0
FUT4	0.03	0.08
FUT5	-0.27	-0.3
FUT2	-0.09	-0.01
FUT3	-0.44	-0.52
FUT1	0.13	0.17
GAST	0.18	0.03
FUS	-0.1	-0.1
FUCA2	0.45	0.41
NR5A1	0.08	-0.02
FUCA1	-0.03	-0.05
ADAM2	0.28	0.31
FTL	0.07	0.1
GAGE1	-0.14	-0.13
SLC37A4	0.41	0.15
IFI6	0.11	0.02
G6PD	0.19	0.22
G6PC	-0.04	-0.01
FYB	0.27	0.28
ACKR1	-0.35	-0.37
FZD2	-0.19	-0.11
FYN	0.02	-0.03
FUT7	0.15	0.11
FUT6	0.4	0.26
KDSR	-0.3	-0.17
FUT8	-0.33	-0.36
GABRA3	0.16	0.06
GABRA4	0.01	0.15
GABRA5	-0.28	-0.15
GABRA6	0.07	0.06
GABRA1	0.21	0.24
GABRA2	0.06	0.04
GAA	0.36	0.35
GAB1	0.16	0.2
GABBR1	-0.03	-0.01
GABPA	0.44	0.51
XRCC6	-0.31	-0.41
FOXD2	-0.09	-0.07
FOXS1	0.11	0.12
FOXE1	0.32	0.27
FOXM1	0.48	0.49
FOXO1	-0.11	-0.08
FOXO3	0.06	0.07
FLII	-0.27	-0.32
MLANA	-0.01	-0.04
FLG	-0.14	-0.03
FLI1	0.07	0.07
FLNC	0.02	0.05
FLOT2	-0.11	-0.14
FLNA	-0.56	-0.56
FLNB	-0.31	-0.19
FLT3LG	-0.17	-0.1
FLT3	0.04	-0.02
FLT1	0.45	0.35
FMO2	-0.3	-0.3
FMO1	0.21	0.33
FLT4	-0.09	-0.03
FMOD	-0.26	-0.11
FMO5	-0.11	-0.16
FMO4	0.16	0.17
FMO3	-0.29	-0.34
FN1	0.22	0.29
AFF2	-0.23	-0.21
FMR1	0.41	0.38
FNTA	-0.17	-0.1
FNTB	0	-0.01
FOLH1	0.39	0.35
FOLR1	-0.57	-0.62
FOLR2	-0.41	-0.46
FOS	-0.45	-0.5
FOLR3	-0.6	-0.63
FOSL2	-0.04	-0.01
FOSB	-0.41	-0.4
FPR1	-0.15	-0.15
FPGS	-0.42	-0.32
FPR3	0.19	0.29
FPR2	0.09	0.11
VTI1A	0.26	0.31
FXN	-0.32	-0.33
GLUD1	-0.23	-0.29
GLUD2	-0.26	-0.32
GLS	-0.04	0.06
GLRX	-0.1	-0.12
GLRA2	-0.02	0.06
GLRB	-0.15	-0.26
GLP1R	-0.4	-0.4
GLRA1	0.07	0.17
GLI4	0.1	0.09
GLO1	-0.36	-0.41
GLI2	-0.07	-0.02
GLI3	0.16	0.12
GLI1	-0.32	-0.31
GLG1	0.41	0.39
GLE1	0.05	0.07
GLDC	0.49	0.47
GCLM	-0.13	0
GCLC	0.15	0.24
GLB1	-0.45	-0.34
GLA	0.67	0.68
GPC3	-0.18	-0.15
GK2	0.29	0.35
GK3P	-0.09	-0.23
GJB5	-0.34	-0.36
GK	-0.17	-0.27
GJB1	-0.36	-0.35
GJB2	-0.11	-0.12
GJB3	-0.05	0
GJA4	-0.17	-0.21
GJA3	0	-0.06
GJA5	0.1	0.03
GJA1	-0.12	-0.23
GIPR	-0.1	-0.04
GHSR	-0.05	-0.14
GHRHR	-0.02	-0.03
GIP	0.1	0.12
GIF	0.4	0.39
GH2	0.27	0.04
GH1	0.38	0.26
GHRH	0.06	0
GHR	-0.21	-0.29
SFN	-0.49	-0.42
GP1BA	0.12	0.02
GP5	-0.11	-0.04
RTN4RL2	-0.06	0
GP1BB	-0.08	-0.11
GP2	0.25	0.1
GOLGA3	0.47	0.41
GOLGA4	0	-0.05
GOLGA1	-0.11	-0.06
GOLGA2	0.08	0.09
GOT2	0.15	0.08
GOLGB1	-0.06	-0.03
GOT1	0.13	0.1
GNL1	0.03	0.01
GNGT2	-0.13	-0.18
GNGT1	0.2	0.15
GNS	0.4	0.39
GNRHR	0.42	0.5
GNRH2	-0.07	-0.28
GNRH1	-0.21	-0.19
GNG5	-0.1	-0.05
GNG4	0.14	0.22
GNG3	-0.08	-0.04
GNB3	0.03	-0.02
GNG11	-0.17	-0.12
GNG10	-0.56	-0.54
GNG7	-0.4	-0.41
GNAS	0.33	0.33
GNAT1	-0.11	-0.1
GNAT2	0.25	0.17
GNAZ	0.11	0.17
GNB1	0.4	0.34
GNB2	0.28	0.28
GNA12	0.43	0.46
GNA15	-0.28	-0.26
GNAI1	-0.05	-0.02
GNAI2	-0.09	0
GNAI3	0.16	0.18
GNAL	0.16	0.04
GNAO1	-0.08	0.01
GM2A	0.03	0.01
GMDS	0.2	0.09
GML	0.01	0.1
GMFB	0.16	0.23
GNA11	0.07	0.09
GMPR	-0.52	-0.47
GLUL	0.01	0.04
LRRC32	-0.04	-0.09
GATA1	-0.27	-0.24
GAS8	-0.23	-0.14
GAS6	-0.33	-0.34
GAS2	0.21	0.07
GAS1	0.11	0.13
GART	0.01	-0.01
GARS	0.71	0.66
GAP43	0.08	0.01
GAPDH	0.35	0.38
GALT	-0.1	-0.01
GAMT	-0.35	-0.25
GALC	-0.18	-0.23
GAK	0.19	0.17
B4GALNT1	0.23	0.27
GALE	0.33	0.37
GALNS	0.2	0.11
GALNT3	-0.26	-0.33
GALNT2	0.36	0.27
GALK2	-0.31	-0.29
GALK1	-0.01	-0.08
GALR1	-0.04	0.02
GABRE	0.07	0.04
GABRG1	-0.13	-0.15
GABRG2	0.08	0
GABRG3	-0.27	-0.14
GABRB1	-0.31	-0.33
GABRB2	-0.39	-0.35
GABRB3	-0.37	-0.25
GABRD	0.06	0.07
GAD2	-0.17	-0.26
GABRP	0.07	0
GABRR1	0.14	0.16
GABRR2	-0.17	0.03
GAD1	0.08	0
GFRA2	-0.26	-0.21
GFRA1	-0.18	-0.2
GFPT1	0.24	0.2
GFI1	0.35	0.37
GGT1	0.04	0.06
GGCX	0.13	0.18
GFRA3	0.29	0.34
GGTA1P	-0.12	-0.17
GGT5	-0.39	-0.3
GGT7	-0.04	-0.04
NMNAT3	-0.48	-0.48
GDF2	-0.06	-0.02
GDF10	-0.31	-0.33
MSTN	-0.14	-0.23
GDF9	-0.03	-0.04
GDI1	0.5	0.54
GDI2	0.04	-0.03
GFAP	-0.23	-0.28
GFER	-0.15	-0.14
GDNF	-0.22	-0.18
GEM	-0.41	-0.34
GCG	-0.18	-0.18
GCH1	0.36	0.24
GCK	0.1	0.16
GCHFR	-0.31	-0.26
BLOC1S1	-0.1	-0.07
GCKR	-0.56	-0.53
KAT2A	0.17	-0.01
GCNT2	0.11	0.11
GCNT1	-0.08	-0.12
GCSH	0.45	0.4
GATA2	0.09	0.12
GATA3	0.17	0.14
GATA4	0.08	0.06
GATA6	-0.22	-0.25
GATM	0.18	0.11
GBA	0.54	0.57
GBAS	0.08	0.07
GBE1	-0.38	-0.33
GBP1	0.36	0.35
GBP2	0.05	0.13
GBP3	0.13	0.11
GBX1	-0.07	-0.1
GBX2	0.02	-0.06
GC	0.02	-0.06
GCDH	-0.19	-0.23
GUSB	0.4	0.32
GUCY2C	0	-0.05
GUK1	0.07	-0.06
GUCY2F	0.11	0.01
GUCA2B	0.28	0.05
GUCA2A	0.22	0.06
GUCY1B3	0.04	0.02
GUCY1A3	-0.09	-0.14
GUCY1A2	0.04	-0.01
GTF3C2	0.18	0.27
GUCA1B	0.13	0.09
GUCA1A	0.22	0.22
GZMM	0.25	0.31
H1F0	0.31	0.35
HIST1H1C	0.22	0.2
HIST1H1D	0.59	0.64
GUCY2D	0.34	0.25
GZMB	0.33	0.37
GZMK	0.23	0.12
GYPE	-0.28	-0.24
GYS1	-0.1	-0.09
GYS2	-0.29	-0.37
GZMH	0.21	0.28
GYG1	0.11	0.16
GYPA	-0.2	-0.22
GYPB	-0.18	-0.11
GYPC	0.09	0.03
GTF2B	0.15	0.17
GTF2A2	-0.01	-0.05
GTF2A1	0.37	0.3
MSH6	0.43	0.46
GSTZ1	-0.29	-0.18
GSTT1	-0.12	-0.28
GSTP1	0.03	0.06
GSTM5	-0.16	-0.27
GSTM4	0.11	0.06
GSTM3	0.21	0.28
GSTM2	0.19	0.19
GSTM1	0.04	0.02
GUCY1B2	0.26	0.33
GTF3C1	0.21	0.22
BRF1	0.17	0.25
GTF3A	0.03	-0.05
GTF2H4	0.17	0.05
GTF2I	0.18	0.21
GTF2H3	0.23	0.14
GTF2H1	0.12	0.14
GTF2F1	-0.14	-0.13
GTF2F2	-0.08	-0.1
[truncated: 15,226 more rows]

## Sheet: Pearson Score>3 intersection 
RNA-seq (622 genes)	microarray (4944 genes)	intersection (329 genes)
TAX1BP1	SYT1	TAX1BP1
NR6A1	RAD21	CBS
BARD1	ARHGAP4	ZNF695
CBS	DNMT3B	KCNG3
ZNF695	TARS	C5ORF34
KCNG3	TBC1D31	SASS6
C5ORF34	STT3A	PPAT
GREB1L	RSF1	STIL
SASS6	GARS	DONSON
PPAT	GSK3B	ZNF280B
C17ORF104	ZBTB10	TYMS
STIL	IGF2BP3	FAM126A
DONSON	CSTF2	CLSPN
ZNF280B	EZH2	WDR62
TYMS	SP8	MCM10
ZNF131	DCUN1D5	MASTL
FAM126A	ATAD2	ANKLE1
CLSPN	SAP130	DNMT3B
GART	SUN3	ORC1
WDR62	CHD7	AUNIP
MCM10	AGO2	KIF2C
MASTL	INTS4	WDHD1
LOC148709	CLDN3	NDC1
ANKLE1	NUDT1	FIGNL1
DNMT3B	TUBB2A	FOXE1
ORC1	KIF2C	HLTF
AUNIP	YEATS2	TET1
ZMYM1	GNL2	BRIP1
KIF2C	GLA	KIAA1524
WDHD1	HENMT1	BUB1
GPR156	MTHFD2	TTK
C5ORF22	CDCA7L	SPAG5
NDC1	ZCCHC11	PNPT1
FIGNL1	TRIB3	FANCC
FOXE1	CCNF	CDC7
HLTF	CENPF	TOPBP1
TET1	DDIT3	CDCA8
CCDC138	KIF11	MIS18A
BRIP1	MYO10	CDC20
KIAA1524	AUNIP	COL2A1
BUB1	ZNF275	DNA2
EME1	KDELR2	E2F2
TTK	YKT6	DPH2
HIBADH	TMEM184A	MCM6
SPAG5	RCC2	EXOSC10
PNPT1	ATAD3A	SEC23A
RRP1B	AHRR	NDC80
FANCC	AARS	KIF15
CDC7	BRCA2	YEATS2
TOPBP1	STMN1	MTF2
ATAD5	PDE6A	ZDHHC18
SCML2	RFWD3	NUP205
MED12L	SENP1	COA7
CDCA8	DNMT1	CHEK1
MAST1	MGC72080	KIFC1
MIS18A	TOPBP1	KPNA2
ZNF829	SLC25A32	XRCC2
CDC20	ASPM	POTED
COL2A1	ATF7IP	TMEFF1
DNA2	CDCA8	LIN28B
E2F2	CCDC18	IGF2BP1
DPH2	ASNS	NCAPH
MCM6	CBS	BUB1B
EXOSC10	CDC20	BLM
SEC23A	GJE1	CDC25A
NDC80	TAF4	MCM2
KIF15	MTMR1	SPAST
YEATS2	UBR5	BORA
MTF2	CCDC93	ESPL1
SYDE2	QPRT	CEP97
ZDHHC18	INGX	DEPDC1
NUP205	RAB6A	HAUS6
CECR2	TRPM2	POFUT2
COA7	TRAF5	MMS22L
DPEP3	XPOT	DDIAS
AMBN	CCDC15	CEP85
CHEK1	TMEM156	CTSV
KIFC1	KCNH6	CENPI
KPNA2	PRPF40A	MSH2
NEUROG1	DSCR9	TRIM24
PWP2	TSPYL5	RAD54L
SKP2	SMC1B	MELK
XRCC2	COA7	KIF14
POTED	SP4	IGF2BP3
TMEFF1	LAGE3	ARID3B
LIN28B	PPFIA1	FRRS1L
LIN28A	RBM19	DNAJC16
GLMN	PLAC1	MTBP
IGF2BP1	DENND1C	SGOL1
DGKK	AKAP8	TICRR
LINC01128	EFS	CCNF
NCAPH	VPS13B	DNMT1
ZNF492	ATP6V0A4	FANCG
BUB1B	FAM91A1	HOXA1
BLM	ANLN	CDC45
CDC25A	CEP55	CENPO
EPO	VPS37C	MDC1
GSC2	TOMM40L	FAF1
MCM2	SLC25A33	MAP6D1
SPAST	ERC1	CASC5
TRH	MICAL3	DNAJC11
ISM2	TTYH1	UHRF1BP1
TUBA3E	FIGNL1	PLEKHA8
RBM46	CHEK1	OR52A1
BORA	CENPA	HIC2
ESPL1	LAG3	CCDC18
CEP97	WDR66	CKAP2L
ADAMTS19	XCL1	CAD
TEX37	TCEB1	MSH6
DEPDC1	TPRX1	GRM8
SLC35F1	ZKSCAN1	KIF11
HAUS6	CEP128	INCENP
LOC441666	SLC30A1	MOS
MAEL	EED	DLGAP5
TNPO3	FAM50A	SMC6
POFUT2	C11ORF80	NOL9
MMS22L	CFHR4	DBF4
DDIAS	C1ORF61	MCMDC2
CEP85	GATS	MINA
CTSV	TMEM65	NCAPD3
DMRT1	BRWD3	SENP2
CENPI	NCAPD3	PACSIN1
KCNA4	UBR4	BRAF
IMPDH1	EPB41L5	MCM4
SELV	AFG3L1P	NASP
MSH2	DHCR7	PRPH2
PRTG	EIF4EBP1	MAP4K2
ZIK1	HIST1H1D	QTRTD1
TRIM24	POLE	SYCP2
RAD54L	CWF19L2	POLQ
MELK	RHEB	SMC2
KIF14	TOP2A	DTL
IGF2BP3	STAT1	TPX2
ARID3B	SLC7A5	ICE1
FRRS1L	ZNF202	HORMAD1
LOC441601	JRK	PRAME
DNAJC16	EIF4A3	PNMA5
ZNF578	KIF14	MAST2
SPC24	DSCC1	CENPE
ZNF560	TBRG4	CENPF
MSGN1	COPB2	FANCD2
LINC00895	RCAN3	MYBL2
LINC01102	RAB35	TARS
MTBP	CHFR	RND2
SGOL1	CCAR1	EIF3B
TICRR	NCAPH	TOMM70A
SLC38A9	CCNYL1	SUV39H2
ACVR2B	CLSPN	TRIP13
CTCFL	ZNF335	SAP130
CCNF	BUB1	MYO19
DNMT1	CENPE	C16ORF59
FANCG	MTOR	DBF4B
HOXA1	MYBL2	ZWINT
TAF5	MKI67	UBE4B
OR8B4	MAP4K2	GTSE1
CDC45	RSC1A1	TMEM69
CENPO	DDX51	CDK12
TRIM71	SHFM1	BRIX1
MDC1	RPAP3	CDCA7L
FAF1	KLHL36	C1ORF112
MAP6D1	NCR1	KLHL7
CASC5	NUP155	ATAD3A
DNAJC11	FOXRED2	CKAP2
UHRF1BP1	POLQ	XPO5
PLEKHA8	GPRC5B	GPSM2
KIAA0895	CASC5	DROSHA
CEP78	SMPD4	CALU
OR52A1	CENPN	RAD51
HIC2	C18ORF54	SMO
CCDC18	SEMA5B	RSC1A1
CCDC117	KIF4A	GMPS
CKAP2L	SMG5	KNTC1
ZC3HAV1L	NLRC5	AKIRIN1
LOC399815	LSM14B	NUP155
CAD	HYLS1	CHEK2
FANCE	XPO5	NUPL2
GTF3C2	LMBRD2	TRAIP
MSH6	BIN1	YKT6
UTS2R	CD7	ZBTB9
GRM8	CDK6	HRASLS
KIF11	COL9A3	RNF216
INCENP	DDX10	RBM28
MOS	IL2RB	MCM8
ZNF99	TTK	PSRC1
INA	MELK	MB21D1
DLGAP5	THRAP3	R3HDM1
C17ORF74	DDX39A	ZNF542P
SMC6	HOMER1	SKA1
NOL9	DNAJC5	ANAPC1
DBF4	C16ORF59	CENPL
GDF6	YME1L1	BRCA1
ANKRD13C	SIDT2	CBL
POTEC	NUF2	CSTF3
MCMDC2	DEPDC1	CSE1L
NCAPG2	PPP2R2D	PMS2
FAM220A	LSM5	SENP5
MINA	RAB39B	TOP2A
NCAPD3	OSR2	EXO1
SENP2	MCM8	CUL2
KCNH5	TPX2	TBRG4
PACSIN1	FAM126A	STARD3
LOC401010	KDM2A	DSN1
BRAF	ARHGEF39	RAD51AP1
CTPS1	MB21D1	NUSAP1
MCM4	PHGDH	KIF18A
KIF24	FAM111B	ZFP30
IGFBPL1	TPCN2	MALSU1
NASP	CKAP2L	SMG5
PRPH2	KIAA1524	DDN
MAP4K2	IGLV2-14	POC1A
ITSN1	AP1G1	EIF2AK1
TULP2	BLM	WNK3
C19ORF57	CACNB2	GTF2E1
QTRTD1	CDC25A	LDHC
AKAP5	HMGB3	NEFH
WDR76	LMNB1	PDE7A
SYCP2	MRE11A	RFC4
POLQ	ZNF707	RBL1
SMC2	NDUFB9	RNF2
DTL	NEK2	RAD1
PRR11	UVRAG	AURKA
C1ORF109	TRIO	SVIL
TPX2	AIMP2	SP4
ZNF607	ZBTB17	GDPD3
ICE1	SLC7A6	HENMT1
HORMAD1	CDCA5	RECQL4
PRAME	HIST1H2AL	DIAPH3
PNMA5	HIST1H2AM	ASPM
MAST2	ARHGAP11A	ZNF286A
FOXD3	ALG8	DNAAF5
ZNF670	NDC80	NSUN2
CENPE	ZBP1	ERCC6L
CENPF	GET4	FANCI
FANCD2	MRTO4	CEP55
MYBL2	SUV420H1	U2SURP
MURC	UTP18	FBXO5
KLRG2	KLHL5	ITPRIPL1
PRKDC	DNAJC12	EPB41L5
TARS	ARFGAP1	PSAT1
PRR35	LY6K	CDC25C
RND2	HEATR3	CENPA
NHLRC1	RHOBTB3	CTH
CHAF1B	TUBA1C	DNMT3A
EIF3B	RAB6C	EZH2
TOMM70A	SNX13	C2ORF48
ZNF329	ELOVL5	WDR53
SUV39H2	DCAF13	MYBL1
TRIP13	HMGB3P1	NRD1
SAP130	CHORDC1	NEK2
MYO19	ARID1B	POLD2
C16ORF59	CCSAP	XPO1
DBF4B	FNDC3B	UBE2V2
ZWINT	TICRR	NUP153
UBE4B	SOCS7	CHAF1A
GTSE1	CLGN	KIF23
TMEM69	DKC1	FBXL18
CDK12	CENPI	OIP5
BRIX1	INPP4A	GET4
CDCA7L	MID1	SAPCD2
C1ORF112	PRIM1	FOXK1
KLHL7	PMM2	MFN1
TMEM39A	PTGIS	RPL39L
ATAD3A	STIL	FIGN
MGC2889	AURKA	LRRC42
ZNF567	WDR62	ZCCHC11
CKAP2	DYRK2	USP42
WIPI2	NOL9	MED10
PARS2	PIF1	SNX8
DLGAP3	CDT1	DCLRE1B
XPO5	RESP18	UBE2T
C5ORF42	SLC36A4	CCNA2
GPSM2	PRDM10	ARID3A
DROSHA	EAF2	CEP57L1
ZNF732	AGO3	PLK1
PRR30	SGOL2	TRO
ZNF667	DIP2B	ZW10
CALU	DHX37	NUP85
RAD51	TMEM135	STAG3
SMO	RMND5A	PLK4
RSC1A1	RERE	CCDC116
GMPS	DNASE1	AZIN1
KNTC1	GBA	MRPL37
AKIRIN1	IFNG	KLHL5
RPAP2	EXOSC10	RCC2
NUP155	PSMB2	IMPAD1
CHEK2	SEL1L	KIF4A
NUPL2	TMPO	RHOBTB3
TRAIP	XCL2	ARHGEF39
YKT6	MOGS	SMCHD1
PAIP1	CLDN6	SLC25A33
ZBTB9	MTFR2	RAD54B
GPC2	HIST1H2AI	ARL5B
HRASLS	DLGAP5	SGOL2
HJURP	ZNF518A	DNAH14
RNF216	CENPO	BRCA2
MS4A13	E2F8	E2F1
ZNF518B	SLC52A2	NUP43
RBM28	VCPIP1	SKA2
MCM8	SEC23A	PSMD11
PSRC1	STAG3	TULP3
MB21D1	AZIN1	TIMELESS
R3HDM1	CD177	PRC1
ZNF418	MCM10	AURKB
NOC2L	INTS8	USP14
ZNF542P	SLC25A40	GINS1
OR8G2	RMI2	CKAP5
SKA1	PPP6R3	SMG7
ANAPC1	SSH2	SMC4
CENPL	RBM28	CDC73
GADL1	TNFRSF13C	KIAA0226
DHX57	CROCCP2	EBNA1BP2
BRCA1	KHNYN	ZNF585A
CBL	PNMA5	GAL3ST3
CSTF3	CMSS1	LRRC40
CSE1L	NUP205	CHD7
CCDC150	C10ORF12	ANLN
POLR2D	USP49	FMO9P
PMS2	RACGAP1	RIF1
SENP5	PARP1	LRRC8D
RLF	ADRBK1	RALGPS2
KIF18B	CPT1A	BRMS1L
TOP2A	E2F1	DDI2
EXO1	EPB41	LZIC
CUL2	FEN1	NAT8L
TBRG4	MCM2	CCSAP
SNRNP40	PPIA	SPICE1
IGDCC3	ZNF326	NOM1
STARD3	RAD9A	BZW2
DSN1	PTPN11	THBD
DSCR4	SQLE	TSPYL1
RAD51AP1	ZNF84	NDUFAF1
NRK	USP1	CDC42SE2
NUSAP1	TAX1BP1	EDA2R
LRRC16A	KTI12	ETS2
IPO9	B4GALT3	PCDH1
METTL2B	KNTC1	SH3BGRL
KIF18A	PNMA1	PJA2
PUS7	SUV39H2	TXNDC15
TRPV3	PPT2	RPS27L
LRRC58	ESPL1	DTWD2
ZFP30	TUBA1B	REEP5
CCT5	WBSCR16	BTG2
CEP152	THAP8	CES2
MALSU1	SLC7A5P2	SLC35A4
SMG5	CWC15	ITM2B
DDN	TAS2R16	MAST4
ESCO1	CHST12	CCNH
POC1A	KLHL7	CSNK1G3
EIF2AK1	DDX4	KIAA0141
WNK3	RIF1	KBTBD11
GRHL1	PSRC1	CYFIP2
AMOT	TBC1D3P2	MSRA
RCC1	HORMAD1	FOXP1
GTF2H4	CCRN4L	SARAF
GTF2E1	GUF1	FAM172A
KIF5C	DDIAS	HSD17B4
LDHC	MTBP
NEFH	EIF2AK1
PDE7A	SGOL1
RFC4	ZNF804A
RBL1	RRAGC
C5ORF51	CCDC34
RNF2	BIRC2
RAD1	AZGP1
AURKA	CDC6
SVIL	CHN2
TAF11	CDKN3
SP4	CTLA4
SRPK2	H2AFX
PAQR9	KPNA2
MED8	MARS
GDPD3	KRT80
HENMT1	POU2F2
RECQL4	FAM101A
DIAPH3	RANBP1
SRSF12	KIF4B
UBE2D4	PSMA7
ASPM	SLC6A12
GSG2	STAT5B
ZNF286A	YWHAG
GABRQ	GINS1
DNAAF5	FAM20B
NSUN2	SMG7
ERCC6L	RHPN1-AS1
FANCI	RBM12B
CEP55	ADIPOR2
U2SURP	CEP97
PCGF6	YIF1A
FBXO5	TACC3
FAM169A	SPAG5
NOL11	NADK2
ITPRIPL1	CLPB
RAB15	MRPS17
EPB41L5	ZNF107
LRRC7	ZNF783
PSAT1	ZNF674
FBXO47	RTEL1
CDC25C	SAPCD2
CENPA	KIR3DX1
CTH	YBX2
DNMT3A	METTL3
EZH2	ITCH
C2ORF48	KIF15
WDR53	CNGB3
TPI1P2	UBA6
MYBL1	GPT2
MAP3K9	USP42
NRD1	PRAME
NEK2	CYCS
POLD2	DIP2A
XPO1	RRP12
UBE2V2	INTS1
DEK	BRMS1
RQCD1	LINC00337
ZNF793	MARCKSL1
NUP153	PCED1B
CHAF1A	CHTF18
KIF23	AMELY
FBXL18	ATP1B3
OIP5	CEACAM1
BIRC8	ENTPD5
GET4	CREBBP
SAPCD2	CCR10
ZNF30	KCNN3
ARHGAP11B	MCM7
FAM57B	MYO9B
FOXK1	NEB
MFN1	PSMB3
RPL39L	SECTM1
FKBP14	NPW
CEP192	TRA
FIGN	ZNF229
SUSD4	TRIM24
ZIC5	HAT1
EFR3B	TM9SF4
LRRC42	C17ORF53
RNF216P1	EFTUD2
ZCCHC11	UBE4A
USP42	CELF1
LINC00189	PAICS
MED10	ARID3B
ZNF98	PNPT1
UBXN7	SFMBT1
TGS1	RSRC1
ARL6IP6	BCL2L12
SNX8	CDCA3
DCLRE1B	RAB34
OSGEPL1	ZBTB9
UBE2T	CRISPLD2
TMEM88	PXDC1
CCNA2	NLRP2
CFL2	SLC38A2
E2F3	KIAA1551
ARID3A	MALSU1
GATA3	EMC1
KCNJ4	DAZAP1
CEP57L1	RAD54B
BOLL	SS18L1
PLK1	EP400
TRO	PABPC1
ZW10	UBE2T
DPH3P1	ACLY
CXORF49B	BUB1B
TUBA3D	CCNA2
FSD1	CKM
ZNF256	CYP2E1
C2ORF44	DMWD
NUP85	GDI1
CCT8	IFRD1
STAG3	ZNF789
PLK4	MEP1A
TRIM59	NRD1
CCDC116	PCK2
AZIN1	NEU1
ZFR	SALL2
MRPL37	NCOA3
TUBD1	DERL1
KLHL5	ACTR2
NRIP3	HNRNPR
ATAD3B	RECQL4
MAP7D2	EIF2AK3
STRADB	SLC4A8
SLC30A6	CEP57
NPLOC4	WDHD1
TENM3	PLEKHS1
RCC2	UBA5
IMPAD1	RBM14
KIF4A	DEFB126
TMEM30C	NELFCD
RHOBTB3	LOC641367
ARHGEF39	ZNF706
SMCHD1	ZCCHC8
CAND2	C1ORF112
SLC25A33	PBK
AGTPBP1	GPN2
RAD54B	PHF10
ARHGEF26	KLHL11
ZNF569	GFM1
ZNF544	SASS6
ARL5B	LOC84843
SGOL2	RNFT2
DNAH14	PMS2CL
TMEM237	SEC61G
WNK2	NUP210
METTL4	FBXO5
ABCG4	42071
ZNF461	DNAJC2
SPSB4	SRGAP1
BRCA2	UPF3B
E2F1	ATM
NUP43	ATP6V1A
HNRNPA2B1	CCT6A
SCARNA27	CDK1
LIG3	SSX7
LAMC1	DPH2
SKA2	EPRS
MYOD1	GLDC
PSMD11	HIST1H1B
SLC19A1	GPR19
ADAM17	HMGA1
ZNF75A	IGLL1
TULP3	LSAMP
TTN	MCM4
TIMELESS	MCM6
PRC1	PAWR
AURKB	KDELC2
USP14	FAM76B
RUVBL1	SLC2A5
GINS1	CXCL11
SCRN1	GXYLT1
CKAP5	FUBP1
SMG7	ZPR1
C4ORF46	PRC1
ZBTB5	NEURL1
THOC1	CLTCL1
RDM1	AGPS
SMC4	PARG
CDC73	EIF4G3
KIAA0226	RTCA
EBNA1BP2	RGP1
RPP40	CHAF1A
NAA15	FRAT1
SIKE1	GGCT
TESK2	AIMP1
SNORD115-26	AKAP12
ZNF585A	COPS5
MAGEA9B	PUS1
ZC3HC1	POLR3A
UCHL5	ZNF696
KIAA1958	WDR5
GAL3ST3	ADRM1
ATP6V0E2-AS1	UBE2C
DHX33	POU6F2
LRRC40	FAM199X
CHD7	NOP58
UBAP2	COA4
MIOS	SIGLEC12
ANLN	KLHL6
FMO9P	CHCHD2
RIF1	RLIM
LRRC8D	RRP36
RALGPS2	C11ORF30
ZNF382	TM9SF3
TMEM194A	ATP8B2
NUP188	PLXNA3
BRMS1L	DNAJC11
DDI2	RNF214
PIWIL3	STK31
LZIC	CHPF2
FBXO10	BANP
DCAF12	LAX1
C7ORF13	CEP164
SPEM1	ORAI1
NAT8L	FRMD5
OR5AR1	RHOQ
KIAA1586	POFUT1
CCSAP	LZIC
SPICE1	PSME4
NCAPG	SYT11
NOM1	SLX4
BZW2	NUPR1
RNASEH1	ABTB2
SNX1	ATP8B3
SFTPB	NHLRC2
THBD	UBE2S
TSPYL1	USP31
TNFSF13	VPS41
C4ORF32	MRPS24
NDUFAF1	ADCY9
CDC42SE2	CTSV
MAML3	DUSP3
MTMR10	MARK2
EDA2R	FOXM1
ETS2	EP400NL
PCDH1	MYO7A
QDPR	NFRKB
SH3BGRL	PMS2
PJA2	PGAM1
TXNDC15	RFC4
KIAA0040	LINC00469
RPS27L	SC5D
DTWD2	TAF2
REEP5	ZNF70
BTG2	GAN
CES2	TTC7B
SLC35A4	NRIP1
ITM2B	RAD54L
MAST4	EOMES
CCNH	EIF3B
CSNK1G3	GNE
IRF2	CCDC86
KIAA0141	NOC4L
ZNF516	SHCBP1
PCBD2	IQCB1
KBTBD11	MTL5
CYFIP2	CORO7
MSRA	GCN1L1
FOXP1	GALNT6
SARAF	ATE1
FAM172A	SYCP2
HSD17B4	EXOC5
FBXL17	ENPP6
	FAM83D
	CCDC116
	CENPW
	SETD8
	GTSE1
	UGGT1
	THOC2
	TRERF1
	XRN1
	EDC4
	PPIL2
	BHMT2
	TMEM70
	DCLK3
	PUF60
	LMTK2
	SEPHS2
	PDCD11
	GBP5
	USP30
	SUN1
	ABCB10
	UTP23
	FBXO28
	GALM
	RASGRP3
	TSKU
	PPP1R16B
	NKIRAS2
	TTL
	OR2T12
	OR2T34
	SKA3
	ZBTB2
	SMR3A
	TBC1D24
	SPC25
	CPSF1
	NDRG4
	TMEM55B
	WFIKKN2
	ANXA13
	BRAF
	CLNS1A
	GOLGA3
	GPD2
	INCENP
	MXI1
	ORC1
	PAK1
	POU2AF1
	PRKCH
	PDE7A
	RBBP5
	PYCR1
	SFPQ
	CCL11
	SRP54
	XRCC2
	VRK1
	TIMELESS
	EXO1
	LARP4
	HIST1H2AK
	YARS
	CDK13
	BCL2L10
	RCE1
	MPHOSPH10
	SMC6
	COLGALT1
	KIF23
	SF3B2
	CKAP4
	POP1
	C1QL2
	DSN1
	ZWINT
	PDZD7
	COG5
	ARFGEF2
	OIP5
	NSUN5P2
	TRAPPC6B
	ESF1
	HGH1
	FAM198B
	HOOK1
	SLC15A4
	HERC5
	PHF20L1
	TMUB1
	BRAT1
	SF3B5
	PI4K2A
	HAUS7
	SCYL2
	PACS1
	LRIF1
	SLC29A4
	ZNRF2
	FBXO42
	OPN3
	FAM215A
	NSUN2
	FANCI
	ACRBP
	CLSTN1
	ATF6
	MYO18B
	TIGD5
	MEDAG
	C11ORF24
	CCDC77
	MAST2
	PKD1L2
	BOP1
	MGA
	MXRA5
	LYG1
	DCST1
	TLDC1
	IGLL3P
	WNK3
	PSAT1
	DMGDH
	MTDH
	PNMA3
	PPIAL4B
	SCFD2
	NEURL3
	BIRC5
	CBL
	COX6C
	ERN1
	FANCA
	HSF1
	IGHMBP2
	ITGAL
	LGALS8
	MAGEA1
	KMT2A
	PAX9
	PPAT
	SENP5
	PSME2
	PTK2
	PSMB5
	TF
	STK4
	TBCE
	STAU1
	WIPF1
	WNT10B
	BEST1
	PGM2L1
	ZNF200
	HIST1H2AG
	PICALM
	CDC45
	HIST1H2BN
	GDPD3
	XYLB
	NOLC1
	CSPP1
	PAGR1
	CEP135
	CDC73
	EBNA1BP2
	NAA50
	CHEK2
	MAP6D1
	MERTK
	LIMD2
	SMNDC1
	TCFL5
	RNASEH2A
	DHX36
	KCNK12
	STK40
	CMC2
	RHBG
	ADCK1
	NDC1
	RPL39L
	PRR13
	KRTAP4-1
	C12ORF56
	LYZL1
	SNRNP200
	SPEN
	ANGEL1
	ADNP
	KCNH4
	WDR75
	PEG10
	BRMS1L
	DCAF4
	ZNF280A
	RPRD1B
	RAB30
	CBWD5
	RPS6KC1
	DDX55
	CPT1C
	NRBP1
	CREB3L2
	SNX8
	UHRF1
	MCTS1
	ZNF251
	UBE2O
	MGME1
	ATP6V1C1
	42254
	CTSW
	E2F2
	FUCA2
	FLT1
	GCSH
	HIST1H2BD
	GRB14
	GRN
	HOXA1
	KIFC1
	KCNC2
	TUBB8
	MAGEA4
	MEF2D
	NSF
	NEFH
	UBQLNL
	RBL1
	SEC14L1
	TUFT1
	TRO
	CUL5
	GPR137C
	RASSF3
	ZNF138
	STX16
	OASL
	MFN2
	PARP2
	AKIRIN1
	IGFLR1
	KIF20B
	MDC1
	ATP13A3
	C16ORF70
	DBF4B
	NUPL2
	TRAIP
	RAD51AP1
	IGF2BP2
	UBL4B
	DIAPH3
	TMEM179
	SUCO
	C1GALT1
	THSD7A
	SAGE1
	DDX27
	CABLES2
	ANKIB1
	PITPNB
	GID8
	REPS1
	TMEM206
	RBM23
	PCNX
	FAM222A
	ZNF587
	FAM26F
	KREMEN1
	USP48
	TMEM123
	POFUT2
	TRBV3-1
	OR8G5
	KMT2C
	CSTL1
	BBS9
	OR7E24
	SLFN11
	ACY3
	SPDYA
	BRI3BP
	CD19
	CCNT1
	CHRM3
	COL2A1
	CSE1L
	CSN2
	FANCG
	FGF12
	GABPA
	HTN1
	KIF3C
	LDHC
	NAB1
	NPAT
	PI4KA
	RFX3
	PSMD7
	SLC5A5
	SLC9A1
	SFSWAP
	TACR1
	TBP
	TAP2
	ZSCAN20
	YES1
	USP10
	CILP
	DYNLL1
	TMEM185B
	TSC22D2
	RB1CC1
	UBAP2L
	AP5Z1
	NUP153
	CENPM
	MPHOSPH9
	CLMN
	DBF4
	RAB10
	TTYH3
	POLD3
	ARFGEF1
	LAS1L
	U2AF2
	UBE2J1
	RAB6B
	SLC25A39
	LSM8
	SIX4
	CCZ1B
	CCDC132
	POLR3E
	DEPDC1B
	FAM64A
	ORC6
	YTHDF1
	HIST1H2AH
	MICALL1
	CNDP1
	CRACR2A
	ICE1
	R3HDM1
	SUZ12
	SLAMF6
	SLC37A3
	COL24A1
	AVL9
	PHF6
	XPO6
	PLEKHM2
	HERC4
	SKA1
	STOX1
	TBC1D20
	R3HCC1L
	KCNMB3
	DERL3
	B3GALT6
	HCFC2
	AGXT2
	SLC25A35
	ADA
	BRCA1
	CCR5
	CTH
	FANCB
	FGL1
	GNA12
	MSH6
	IDH3G
	KCND2
	IMPG1
	MEST
	PRDX1
	HNRNPM
	NASP
	NKG7
	PPP1CA
	PDK1
	RBMS2
	PSMB4
	DPH3
	SLC7A1
	TDG
	SYT5
	TAZ
	HSPA13
	RAB7A
	OR6X1
	WASL
	ZMYM4
	LIN54
	PIK3R3
	PTDSS1
	DOPEY2
	ABCF2
	IYD
	RNF26
	HAND2-AS1
	NAA40
	QSER1
	APOBEC3B
	CSAG3
	MLLT11
	DMC1
	CCNO
	NFAT5
	C6ORF10
	PARK7
	TRIM11
	FAM9B
	PIKFYVE
	ARMCX3
	FAM84B
	DSCR10
	MMP21
	FOXK1
	FCRL5
	NUP107
	ACER3
	LRRC59
	DHTKD1
	ASUN
	POLR3B
	TEX11
	WDR45B
	TRMT13
	KPNA6
	GNB1L
	DNAAF5
	KIAA1755
	ARHGEF15
	TMEM185A
	FCRL3
	ZNF496
	PPP1R15B
	U2SURP
	MIS18A
	SULF1
	LYPD4
	MTO1
	CTAGE6
	OR10A2
	SNX5
	RBM15
	GOLPH3
	ZNF764
	ZNF280B
	STK35
	ARCN1
	BACH1
	APOBEC3D
	CKS1B
	CSTF1
	CS
	DGKG
	DLAT
	FOXG1
	GNRHR
	GPS1
	FOXA1
	LETM1
	RDH12
	MAGEA9
	MAGOH
	MLLT4
	MYH3
	NDUFC2
	POLG
	PRLR
	PRKRIR
	PGM3
	PLCG1
	RPA3
	PSMC1
	RAB3B
	HLTF
	SKIL
	CLIP1
	SP1
	SYNJ2
	CCNB2
	KIAA0101
	METTL8
	FCRL2
	GOSR2
	RNF7
	NKAP
	USP6NL
	SUPT16H
	DOK3
	CBX3
	SLC38A1
	NLRC3
	TET3
	SRRT
	C8ORF37
	WAC
	PRKAG2
	TPH2
	EIF5A2
	C10ORF2
	MEPE
	STRBP
	SIRPG
	MFN1
	LRRC40
	NUP133
	SULF2
	GAR1
	NTSR2
	CTHRC1
	CEP295
	TMEM51
	MTF2
	MORC2
	AAK1
	MLXIP
	RETNLB
	LMNB2
	CCDC142
	BRIP1
	MON2
	SIPA1L3
	OR5L2
	NAT9
	TIMM8B
	PI4KAP2
	OR4C16
	SAMD9L
	FANCM
	NYNRIN
	C8ORF33
	MBD3L2
	NXPE3
	ROBO3
	ATG3
	HELB
	ACTN3
	BMPR1B
	CCNB1
	CASP9
	CHKA
	CNP
	GPR119
	SLC37A4
	FMR1
	GLG1
	GRM8
	HRC
	HOXB7
	IGFBP3
	HUS1
	KIF5B
	LCK
	KRT81
	KPNA4
	MSH2
	MARK1
	MAGEA12
	MECP2
	ODF2
	PEX14
	PNOC
	RAD51
	RAC3
	SNTB1
	SLC1A4
	TPD52
	STX3
	SSTR2
	ZNF26
	ZNF2
	XBP1
	KCTD19
	HSP90B1
	C1ORF85
	AP1G2
	LATS1
	NMI
	F8A1
	HIST2H2AC
	DENR
	SRSF9
	FAM193A
	C1ORF35
	TOMM70A
	SGK2
	SAE1
	CENPU
	FADS2
	AGMAT
	HAUS3
	SUB1
	FAF1
	NAIF1
	KCNG3
	ILDR2
	CDCA2
	TRMT6
	GINS2
	CSAG1
	WBP5
	AMDHD2
	IL4I1
	HSDL1
	TEX101
	AMMECR1L
	LEMD2
	TRIM6
	REXO4
	MRPL47
	LAPTM4B
	BMP2K
	GRIN3A
	PPY2
	PDSS1
	EQTN
	KCTD13
	PAK1IP1
	DYM
	MTPAP
	TCP11L2
	KIN
	HPDL
	SIN3B
	KIAA1033
	DNAJC16
	42253
	LRCH1
	RRS1
	DOT1L
	PHLPP1
	OR8B8
	BROX
	AASDHPPT
	ZNF385A
	DHX35
	KIAA1429
	TSKS
	SRPRB
	ITPRIPL1
	HNRNPUL2
	ADAMDEC1
	RBAK
	KIAA1468
	MAVS
	ERO1L
	NCF1
	SLC35E4
	MRPL15
	CCDC167
	ABCF1
	AP2A1
	ARRB1
	DAGLA
	CASP7
	CDC25C
	CEACAM5
	ACKR2
	CRABP1
	DCK
	FOXD1
	EYA2
	FUT6
	GIF
	GNS
	GNB1
	GUSB
	HDAC1
	H2AFZ
	HIST1H2AE
	HSD17B3
	HNRNPH2
	KCNJ10
	FOXK2
	LAMP2
	SKA2
	MPP2
	MYBPC1
	CXCL9
	NVL
	CTSA
	EIF2AK2
	RENBP
	RANBP2
	SNRPC
	SIAH2
	PDXDC2P
	ATXN1
	RRM1
	SRPR
	ST14
	ZAP70
	YWHAZ
	ZIC1
	LINC00346
	PLA2G7
	MYH13
	HAP1
	TXLNB
	KMO
	INE1
	RAE1
	URB2
	G3BP2
	SLC25A13
	TMUB2
	CYTH1
	BORA
	EMC2
	CCDC144A
	HERPUD1
	IMMT
	COASY
	MAN1A2
	NMU
	HSPH1
	AGMO
	NDRG1
	EGFLAM
	TSSK3
	RHCG
	ESCO2
	NT5C3A
	SPPL3
	CCDC38
	NIN
	AKR1E2
	WDR87
	KRTAP3-1
	KCMF1
	ENTPD7
	BRIX1
	RFFL
	IWS1
	VPS35
	RNF216
	POLA2
	GTPBP4
	SNHG12
	R3HDM2
	AJUBA
	SETD1B
	ANKS1A
	LCOR
	PLA2G2D
	CKAP2
	FKBP10
	SIPA1L1
	PTCD1
	NYX
	POC1A
	SPCS3
	SENP2
	RHOU
	PCDH11X
	ARHGAP21
	FSCN3
	DONSON
	TNS3
	CCDC50
	KIAA2013
	ZG16
	NOM1
	ANKRD11
	TJAP1
	C17ORF64
	MBOAT1
	LOC494141
	CALU
	CA11
	CARS
	DOCK11
	CLCN7
	DBN1
	DLX6
	TIMM8A
	DSP
	DSC3
	ESR2
	FOLH1
	GTF2E1
	HOXA3
	IRF4
	MSH5
	NUP98
	OPA1
	MYH9
	NARS
	NDUFB8
	PHACTR4
	NGF
	STRA8
	PRKAR2A
	PLD1
	RAD51C
	PSMC2
	PSMA6
	PTPRH
	SLIT1
	SNRPA1
	SMO
	SHOX2
	SOX2
	ZNF7
	C14ORF80
	HECTD4
	FZD5
	SLC30A2
	SKAP2
	WISP3
	PLCD3
	SCAF11
	CCNE2
	TRRAP
	TMPRSS11B
	USP11
	FZD6
	HIST1H3D
	KIAA0196
	SLC23A2
	ATP9A
	EIF1
	NPEPPS
	EIF5B
	KIAA0226
	PAPOLA
	CDK5RAP3
	ARID5A
	CTC1
	ESRP2
	AP4S1
	FGFR1OP
	ADM2
	PLK4
	ATXN2L
	TUBB
	RNF207
	MRPL37
	SYT17
	CDK12
	FAM154A
	ZBTB7B
	ZC3HAV1
	SALL4
	WSB2
	PCDHA3
	PRKD3
	PPP2R3C
	ERCC6L
	MRGBP
	MCOLN3
	MEIOB
	FIGN
	LRRC8D
	RALGPS2
	SLC12A8
	MAPRE1
	ZNF292
	GBP4
	SMCHD1
	CSNK1G1
	PIK3R5
	WAPAL
	LLPH
	ZNF114
	FBXW8
	MTG2
	GREM1
	EEFSEC
	RTTN
	C1ORF131
	NAT8L
	WIZ
	TP53INP2
	ALS2CR11
	USP36
	UVSSA
	BAHCC1
	ZNF512B
	MFSD1
	GINS3
	GABPB2
	HEATR4
	MCFD2
	CPS1-IT1
	SLC36A2
	DMRTB1
	NAPB
	ACRC
	CCDC64
	AK4
	TCP10L
	ATP6AP1
	CD8B
	TEX28
	DNMT3A
	ARID3A
	F5
	GH1
	HELLS
	HMMR
	HMBS
	PDX1
	CXCL10
	CD180
	LCAT
	KTN1
	MUTYH
	CLDN11
	PABPC3
	ILDR1
	NDUFA1
	FAM71F2
	PPP3R1
	BRD2
	RGPD4
	RAB5C
	KIAA2018
	RAD1
	SNRPD3
	SLC3A2
	FAM102B
	TCF3
	TCF19
	TAP1
	NELFA
	UMPS
	AQP11
	TUBA1A
	BCL9L
	ZNF157
	MBD2
	GMPS
	AURKB
	PIP4K2B
	FZD9
	TTF2
	FAM223A
	PPFIA2
	EIF3A
	STC2
	DENND4B
	VAPB
	DDX23
	SLC2A6
	ANP32A-IT1
	EMILIN1
	NUP85
	VAT1
	CACNG3
	DRAP1
	SEMA4D
	CNST
	SLCO5A1
	HUS1B
	NAA30
	TRIM15
	IL21R
	MTERF3
	ASAP1
	NSDHL
	LYZL2
	MMP26
	RACGAP1P
	ENY2
	CAMK1G
	KCTD20
	GALP
	DNAJC10
	CLDN14
	EGLN1
	DDX49
	SCAMP5
	PANX1
	SEC61A2
	FRMPD1
	FOXJ3
	PAXIP1
	MS4A14
	FAM136A
	FBXO18
	CLASP1
	SLA2
	ZDHHC18
	TTLL5
	PHF19
	IL36RN
	SULT4A1
	HINFP
	EDARADD
	PRDM13
	LRRC37A3
	OR8U1
	C5ORF34
	RABGEF1
	SHROOM3
	RANBP10
	USP35
	ZBTB11
	ANAPC1
	STRN3
	CHMP4A
	DMRTC2
	HTRA3
	ARG2
	KIF1A
	CAD
	CD38
	DSC2
	FGFBP3
	GTF2A1
	HPX
	HTR2C
	IRF1
	IRAK1
	MPP1
	MTHFD1
	CEP57L1
	MAT1A
	YBX1
	MYCN
	NDUFV1
	POU2F1
	PNN
	PRIM2
	PFN2
	PFKFB3
	UPF1
	PSMD11
	PTPN12
	CCDC144B
	SORL1
	HMGN2P46
	RREB1
	STRN
	SOX5
	SOX12
	ZNF16
	HIST2H2AB
	UCK2
	UFD1L
	GAS2L3
	GGH
	ZW10
	PCSK7
	CGGBP1
	PPAP2A
	C2CD2L
	TROAP
	FEM1B
	LINC00334
	CYTIP
	HS2ST1
	ISG15
	DEPDC5
	SP140
	CCL26
	MGEA5
	IGF2BP1
	CAMKK2
	SLC19A2
	SMC2
	ZNF431
	NOTCH2NL
	LGSN
	OTUD6B
	DNAJB11
	NAV1
	SH3GLB1
	DESI2
	PPTC7
	TRAPPC9
	FERMT3
	GPR114
	BLOC1S4
	KIF21A
	NBPF1
	ASF1B
	NSUN5
	ZNHIT6
	DDX56
	SGTB
	MOGAT1
	TRMT12
	LYG2
	EPT1
	ATG2B
	CASC3
	PLEKHA8
	ABHD1
	FAM71F1
	MGC10814
	USMG5
	MINA
	SPNS1
	SLC41A2
	TCHP
	SYVN1
	GMEB2
	AHSA2
	FAM21C
	EPSTI1
	IQGAP3
	VSTM2L
	SLC9B1
	RNF213
	PDP2
	FLJ33360
	RAX
	GNPNAT1
	HIF3A
	SSU72
	CNKSR3
	STAC3
	MOB1B
	NAT2
	ABCD1
	ARHGAP5
	ATF4
	BNC1
	BMP8B
	CACNA2D1
	ZFP28
	TRIM69
	CD79A
	CNTN1
	C16ORF52
	DRD5
	DPAGT1
	CELSR3
	FANCD2
	EXT2
	ETV6
	GAA
	GALNT2
	GCH1
	GBP1
	HOXB8
	HOXA2
	NDST1
	MARCKS
	MAGEA3
	MDK
	MGAT2
	POLD2
	PLOD1
	RBBP6
	PTH2R
	OR51E1
	SLC16A1
	SLAMF1
	SCD
	ATXN2
	CCL7
	RPS6KB2
	RTKN
	PIK3R6
	TFCP2
	TAF13
	SPAST
	SPP1
	VIL1
	WARS
	TRIM25
	RNMT
	WASF1
	EIF2S2
	WISP1
	HIP1R
	TM4SF5
	HIST1H3F
	CBFA2T2
	VPS26B
	HIST1H4F
	HIST1H3H
	KHSRP
	FAM83F
	KBTBD12
	CKAP5
	NCAPD2
	TLK1
	RBM8A
	GOLGA5
	CASP8AP2
	SMC4
	ALYREF
	QTRTD1
	TRIP13
	TTLL7
	LHX2
	SNIP1
	CBX1
	STARD3
	UTS2
	ZNF273
	FBXL18
	NAA25
	TCEAL4
	ZNF34
	TLR6
	EMC8
	TFG
	ZMPSTE24
	GNA13
	P3H4
	SSSCA1
	KRTAP1-1
	SLIRP
	PDAP1
	ASXL1
	OLFML2A
	CCZ1
	NLK
	PLA1A
	NOL7
	HSD17B14
	SOHLH1
	RNASE13
	LONP2
	C12ORF4
	WDR72
	GSDMB
	HRASLS5
	C11ORF71
	TAF7L
	PDP1
	MGC16025
	NUS1
	UHRF1BP1
	TMLHE
	UBR7
	UACA
	TRIM51
	MASTL
	USP24
	PPP1R13B
	ATP6V0A2
	FYTTD1
	SCFD1
	KLC3
	ZNF542P
	ATG101
	HECTD1
	ZNF284
	LCLAT1
	MMS22L
	MRPL21
	TSPAN33
	FOLH1B
	NSUN6
	TRMT5
	NADK
	POMT2
	NABP1
	C2ORF27A
	HERPUD2
	MRPL13
	SAMD3
	CCDC43
	SFXN5
	ATP5E
	BCAT1
	COL11A1
	CSTF3
	CSHL1
	DNA2
	42248
	DGUOK
	EPHB2
	SAMD8
	EWSR1
	GAPDH
	GFI1
	GPR35
	IDH2
	ISG20
	INSR
	ILF2
	IL10RA
	MAD2L1
	KRT12
	TUBB2B
	MAGEA5
	MCM5
	MMP9
	NRAS
	NRF1
	PPP1R12A
	NDUFS1
	MED1
	PSAPL1
	PLAG1
	PIK3CA
	RASGRF2
	PTBP1
	PTGDR
	HTR3E
	SNRPF
	TRA2B
	TLE3
	TFDP2
	SVIL
	SSB
	UQCRH
	TTPA
	LINC01559
	MBTPS1
	SPHK1
	SPAG9
	NEMF
	UBL4A
	TKTL1
	HIST1H2AB
	HIST1H3E
	EIF3H
	PIEZO1
	TTPAL
	SERTAD2
	BCL2L11
	DDX50
	OTUB2
	MMP20
	B4GALT5
	PLAA
	PAGE4
	ZNF592
	SEMA3E
	VAMP5
	KLK8
	ZNF556
	POTEB
	CHERP
	VANGL1
	ACSBG2
	POTEG
	DDX47
	NUSAP1
	TMED5
	ANKRD13A
	RSPH9
	ZBTB12
	CEACAM19
	PHTF2
	HRASLS
	ZNF695
	CENPJ
	SSH1
	TRMT10C
	CDKAL1
	HAUS6
	FBF1
	CCDC186
	RHPN2
	PARD6B
	MFSD5
	NUDCD1
	RIPPLY3
	CHD6
	SRRM2
	MED10
	PPRC1
	PHF8
	DDN
	DNMBP
	OR2K2
	GGA1
	WWTR1
[truncated: 2,945 more rows]
